# Supplementary material for: Psychoactive Pharmaceuticals Induce Fish Gene Expression Profiles Associated with Human Idiopathic Autism
Source: PLoS One. 2012 Jun 6;7(6):e32917. doi: 10.1371/journal.pone.0032917 (PMC3368908; doi:10.1371/journal.pone.0032917)
Supplement: Table S1 — ND gene list. A list of the neurological disorders gene sets, in the GSEA gene matrix (.GMX) file format. (GMX) [file pone.0032917.s001.GMX]

Autism_idiopathic	ADHD_up	ADHD_down	Schizophrenia	ALZHEIMERS	PARKINSONS	Depression	Bipolar	MS_gilli	MS_Bomprezzi	ASD_Secondary	RETT
ABCB5	ADRA1A	ACTB	ACO2	ABCA1	GPR37	ACD	AGRIN	ABCA5	ATM	ISG15	AKAP12
ABI1	ADRB2	ADRB1	ALDOC	ACTR8	PARK2	ANKRD6	BHLHB2	ABCB1	BAZ2B	TNFRSF8	ANKRD29
ADNP	ADRBK1	ADRBK1	ATP5A1	ADCY7	SEPT5	APC	BRIX	ACP2	BCL2	RIMS3	BID
ADORA2A	ALDOA	AQP4	ATP6V1A	ADD3	SNCA	BCL11A	BRWD1	ACP5	BRF1	FAM46C	CA12
AFTPH	ALDOC	AQP6	CA2	AGTR1	SNCAIP	C20ORF111	MGC4809	ADAM10	CCR7	HIST2H3C	CALD1
AKAP13	AQP3	ARRB1	CKB	AGTRL1	UBE2E2	CALD1	CPT2	ADRM1	CD83	C1ORF61	CCRL1
AKT3	ARRB2	BDNF	CNP	AIM1	UBE2F	CCKBR	FLJ22021	AGL	CKS2	SLAMF1	CNKSR3
AKTIP	CALM3	CALM3	CRYM	AKAP13	UBE2G1	CEP250	CXXC5	AGPAT2	DGKA	SELL	DNASE1L1
ALDOC	CAMKK1	CAMK1	DNM1	AKAP9	UBE2G2	COMP	DYRK3	AKAP11	DNAJA1	DYRK3	DPP4
ALPK1	CHRNA6	CAMK2A	DPYSL2	ALMS1	UBE2L3	CTNNAL1	EWSR1	AKAP2	DNTT	RRM2	FBLN1
ALPK1	CHRNA9	CAMK2G	EBP50	ANGPT1	UBE2L6	CUGBP2	GOSR2	AKAP8L	DPP4	RSNL2	FNIP1
AMBRA1	COMT	CSNK1A1	ENO2	ANGPTL2	SUMO1	DDX23	RSF1	GLT28D1	GOLGA4	FAM82A	GALNTL2
AMD1	COMT	DDC	ERMN	ANP32B	CYP2D6	DGCR5	HLXB9	AMY1A	HIST1H1C	HNRPLL	GAPDH
ANGPTL3	CSNK1A1	FADS1	GAPDH	APOC1	GPR37	DKFZP761N09121	KPNA6	ANKRD12	HLA-DRA	SLC20A1	HSPB3
ANKFY1	DRD1IP	GNAL	GFAP	APOC4	PARK2	DLGAP1	KLHDC3	ANKRD12	HSPA1A	BBS5	IL6
ANKRD11	ENO1	GRIA3	HK1	APOL2	PARK7	DOPEY1	MSH3	ANKRD12	IFI30	GPR155	IRX3
ARIH1	FADS1	GRIN2D	HSPA1A	APP	PINK1	GREB1	NAPSB	APC	IKBKE	WNT6	KIAA0367
ARMC6	GAPDH	GRINA	MBP	ARFGAP1	SEPT5	GSTM1 /// GSTM2 ///	OPTN	APEH	IL7R	CXCR7	LOC389906
ATAD2B	GNAL	GRINL1A	MOG	ARHGAP17	SNCA	GSTM3	PLEKHG1	APPBP2	ITGA6	LZTFL1	LRCH2
ATG16L2	GOT2	LHX1	NDUFV2	ARHGEF15	SNCAIP	HEXA	PCGF3	ARFIP1	JUN	GCET2	LTBP1
ATP11B	GPI	MAOA	NEFL	ARID1A	STX1A	IGFBP7	ZBTB17	ARID5B	SMAD7	GHSR	MMP1
ATP13A3	GRIA2	NTRK1	NEFM	ARID4A	TH	JUN	QKI	ASGR2	MAL	AREG	MMP10
ATRN	GRIN1	NTRK2	PEBP-1	ARPC1B	UBA1	KAL1	RAB4B	ATM	IL32	TCF7	MMP3
AZU1	GRIN2C	PDHA1	PGAM1	ARTS-1	UBB	KIAA0828	RNMT	ATP10D	NKTR	NRG2	MOXD1
BCCIP	GRINA	PER2	PHB	ASCL1	UBE2G2	LOC283824	STAF65	ATP2B1	PAFAH1B1	NDFIP1	MTBP
BDH2	HES6	PGK1	TF	ATG3	UBE2J2	LTBP1	THEX1	ATP2B1	PDE7A	NR3C1	NTN4
BICD2	HK1	SLC6A2	TPI1	ATP10D	UBE2L3	MN1	WDR33	ATP2B1	PIK3R4	NID67	PLA2G4A
FALZ	HTR2A	SNAP91	TUBB	ATP8B1	UBE2L6	MTCP1	WDR34	ATP5C1	PPP2R5C	LCP2	PLCB1
BRE	HTR3B	STX6	UBE2N	BGN	UCHL1	MTHFD2	EXOSC4	ATRX	PTP4A1	TXNDC5	PRICKLE1
BTBD7	LDHA	STXBP1	YWHAG	BRD1	APAF1	OSBPL2	MGC13251	B3GALT4	SCYA3	PHACTR1	PTGER3
BTRC	LDHB	STXBP3	YWHAZ	C13ORF24	ATP5A1	PENK	INPP4A	B3GNT2	SCYE1	PAQR8	RGC32
C12ORF30	OPRM1	SYT1		C16ORF42	ATP5B	PLAGL1	KIAA1164	BACH2	SEC34	CHST12	RNF182
C12ORF56	NFIL3	SYT11		C1ORF25	ATP5C1	PPFIA4	FLJ13273	BAZ2B	SERPINH1	PSCD3	RPS6KC1
C14ORF108	NTRK2	SYT3		C3ORF63	ATP5D	PTHR1	MGC11308	BCLAF1	SLC35A1	C1GALT1	SLC16A7
C14ORF24	OPRM1	VAX2		C5	ATP5E	PTPRT	FLJ34306	BCLAF1	SPTAN1	RASA4	SPON2
C14ORF32	PDHA2			C5ORF4	ATP5F1	RAB2	ARL4A	BCLAF1	SPTBN1	HIG2	STAT1
C14ORF50	PFKP			CALD1	ATP5G1	REV3L	MJD	BLVRB	TCF7	CLDN23	SVIL
C16ORF62	PRKCZ			CALML4	ATP5G2	SAMD4A	LOC55971	BOP1	TIMP1	TRAM1	SYTL2
C19ORF29	SLC2A5			CASP6	ATP5G3	SCP2	CUGBP2	FALZ	TNFRSF7	DENND3	TCF21
C1ORF21	SLC6A3			CAST	ATP5H	TBC1D1	DIAPH1	C10ORF18	TRA@	TRAF1	TNFRSF19
C3ORF62	STRN			CCDC59	ATP5J	TNFRSF25	FAM11A	C11ORF75	TTC3	KIAA0649	
C4ORF29	STRN4			CD44	ATP5O	TPM2	GDAP1	C15ORF39	XPC	VIM	
C5ORF21	STX11			CD58	ATP6	TSC1	HP1BP3	C21ORF7	ZAP70	PTPLA	
C5ORF28	STX12			CDC14A	ATP8	TTR	KMO	C3ORF63	ZNF148	RASSF4	
C6ORF47	STX17			CDC42EP4	CASP3	ZNF423	MAL	C8ORF60	ZNF43	ACADSB	
CASP10	STX1B2			CDC5L	CASP9	ZNF529	METTL4	C9ORF16		APBB1	
CCDC47	SYNCRIP			CDK2AP1	COX1		MRP63	C9ORF16		PRICKLE1	
CCDC52	SYP			CEBPA	COX2		NME3	CALHM2		SAV1
CD59	SYT11			CEP350	COX3		KCNK1	CALHM2		ACTN1
CDC2L6	TGFB2			CFLAR	COX4I1		PFN2	CAPG		JDP2
CDC2L6	TGFB2			CHD2	COX4I2		PREP	CAPZA2		BATF
CDC73	TPI1			CHST6	COX5A		PPP2R1B	CARD9		KIAA1370
CDC73	VAMP1			CLDN18	COX5B		SCC-112	CARM1		SV2B
CDYL				CLDN5	COX6A1		SLC37A4	CASD1		CIITA
CENTA1				CLIC1	COX6A2		SYNE2	CASP8AP2		SNN
CHD7				CLU	COX6B1		TIP-1	CCDC76		KIAA0251
CINP				COG4	COX6B2		TNIK	CCDC85B		PRKCB1
CIP29				COL8A2	COX6C		TCF7	CCNT2		IL4R
CLTA				CPNE3	COX7A1		TMEM5	CD160		IL21R
CNRIP1				CPSF1	COX7A2		KIAA0298	CD28		CCL17
COPS2				CPT2	COX7A2L		UCRC	CD2AP		CCL22
COPZ1				CROP	COX7B		B4GALT7	CD69		FLJ35773
CRABP1				CSF1	COX7B2		C6ORF68	CD96		RAB11FIP4
CREB3L2				CSNK2A2	COX7C		ZNF654	CDC14B		RASL10B
CRIM1				CSPG2	COX8A		ASCC3L1	CDKN1B		ARHGAP23
CTNND1				CTDSP1	COX8C		C6ORF199	CDKN1C		PITPNC1
CTSO				CTDSP2	CYC1		P15RS	CEBPA		SLC16A6
CUL3				CTPS2	CYCS		LOC283508	CEBPD		MIA
DCBLD2				CUL4A	CYTB		MGC20235	CEP135		
DCHS2				CYP11A1	GPR37		GNPTG	CEP350		
DCP2				CYP39A1	HTRA2			CFP		
DCUN1D1				CYP4F3	LOC100130247			CHD7		
DDX6				DAO	LOC100133737			CLC		
DGCR9				DAPK2	LOC390424			CLCN3		
DNAJC3				DARS	LOC642502			CLEC2D		
DNASE2B				DBF4	LOC644310			CLK1		
DPY19L2				DCBLD2	LOC727947			CLPTM1		
DST				DCN	LOC729317			CMAH		
DYSF				DGCR6	LRRK2			COMT		
EBF2				DICER1	ND1			CREB1
EEF1G				DLX4	ND2			CREBZF
EEPD1				DMC1	ND3			CSGALNACT1
EFHA2				DPF3	ND4			CXCR4
EGFR				DXS542	ND4L			CXCR4
ELOVL5				EDNRA	ND5			CXCR4
ENTPD1				EFEMP1	ND6			CYC1
EPC1				EFEMP2	NDUFA1			DBP
EPHA4				EIF2AK2	NDUFA10			DDX3X
EPN2				EIF2C1	NDUFA2			DDX3X
ERO1LB				ENAH	NDUFA3			DDX3X
ERO1LB				EP300	NDUFA4			DMXL1
EXOC4				EPS8	NDUFA4L2			DNAJB9
EXT1				ERAL1	NDUFA5			DNAJB9
FAF1				ERBB2IP	NDUFA6			DOCK9
FAH				ERF	NDUFA7			DOK1
FAM40A				EWSR1	NDUFA8			DOK1
FAM7A1				F2R	NDUFA9			DUSP6
FANCC				FAM3A	NDUFAB1			EGR1
FBXL11				FAM46A	NDUFB1			EIF2S3
FBXO28				FBN1	NDUFB10			EML4
FBXO39				FBN2	NDUFB2			ENPP4
FCGBP				FBXW4	NDUFB3			ARTS-1
FEM1B				FGFR3	NDUFB4			ERCC1
FGFR3				FGL1	NDUFB5			ERO1LB
FLJ14154				FLII	NDUFB6			F2R
FLJ20160				FLNC	NDUFB7			FADD
FLJ21865				FNBP1	NDUFB8			FAM173A
FLJ43663				FUT2	NDUFB9			FAM49B
FLJ43663				FVT1	NDUFC1			C6ORF32
FLJ43663				FZR1	NDUFC2			FCER1A
FMNL1				GABRQ	NDUFS1			FCN1
FNBP1				GAMT	NDUFS2			FEM1B
FNIP1				GJA1	NDUFS3			FES
FOXO3				GLI2	NDUFS4			FGD2
FPGT				GMPR	NDUFS5			FLJ40113
FXC1				GNAI3	NDUFS6			FUBP1
GABPB2				GNAZ	NDUFS7			FUSIP1
GALNTL2				GNRHR2	NDUFS8			G6PD
GFER				GOLGA4	NDUFV1			GARNL1
GGN				GOSR2	NDUFV2			GARNL1
GMDS				GPR107	NDUFV3			GAS2L1
GNAS				GPR23	PARK2			GMCL1
GPI				GPSM3	PARK7			GNA15
GRB2				GRM6	PINK1			GNPTAB
GRHL3				GSK3B	PPID			GOLGA8A
GTF2IP1				H2AFJ	SDHA			GOLGA8A
HDHD1A				H2AFV	SDHB			GOLGA8A
HMGN3				H3F3B	SDHC			GPR183
HSD17B12				HAO2	SDHD			GRINA
IDS				HERC5	SEPT5			GRN
IFNAR1				HLA-DOA	SLC18A1			GRN
IGFBP5				HMGB3	SLC18A2			GRN
IGHG1				HNRPUL1	SLC25A31			GSTP1
INHBA				HOXB5	SLC25A4			GYPC
IPO7				HRBL	SLC25A5			HBA1
ITGAM				HS2ST1	SLC25A6			HBA1
ITGAM				IDUA	SLC6A3			HBA1
JMJD2C				IFNA5	SNCA			HBA1
JMJD2C				IFT74	SNCAIP			HBA1
KCTD7				IKZF4	TH			HBA1
KIAA0240				IL10RA	UBA1			HBB
KIAA0241				IL10RB	UBA7			HBG1
KIAA0368				IL13RA1	UBB			HBG2
KIAA0922				IL17RA	UBE2G1			HBG2
KIAA0999				IL18	UBE2G2			HECA
KIAA0999				IL2RG	UBE2J1			HEXIM1
KIAA1305				IL6R	UBE2J2			HIPK3
KIAA1432				IPP	UBE2L3			HIST2H2AA3
KIF5B				ISLR	UBE2L6			HIST2H2AA3
KLF12				ITGA6	UCHL1			HIVEP1
KLHL9				ITGA7	UQCR10			HIVEP2
LARP5				ITGB5	UQCR11			HK3
LCOR				JAK3	UQCRB			HMGA1
LDB2				JRK	UQCRC1			HNRNPH1
LMTK2				JUND	UQCRC2			IDS
LOC145474				KCNJ14	UQCRFS1			IL18R1
LOC401089				KCNK10	UQCRH			IL8
LOC440345				KLF2	UQCRHL			IL8
LOC440353				KLHL20	UQCRQ			IRF5
LOC440353				KTN1	VDAC1			IRF7
LOC90379				LAMA2	VDAC2			ISG15
LOC92017				LAMA4	VDAC3			ITGA4
LY9				LAMC1				ITGA6
LYPD5				LARP7				ITPR2
MAN2B2				LEF1				JMJD1C
MAN2C1				LIMK2				KAT2B
MAP4				MAB21L2				KIAA0776
MARCH7				MALT1				KIAA1109
MARCKS				MARCH6				KIAA1128
MAX				MATN2				KLF9
MBD2				MBP				KLHL3
MBD5				MDM1				KLRB1
MCPH1				MET				KLRC3
MED13				MFAP1				KLRF1
CRSP6				MLANA				LGALS3BP
MEF2A				MR1				LGALS9
RP5-821D11.2				MYO10				LILRA2
MEMO1				MYO1A				LILRA2
MGC12966				MYO6				LILRA2
MGC24039				NAG				LILRA2
MGMT				NAP1L1				LIMS1
MIER1				NCAPD2				LOC220594
MINA				NCAPG				LOC728844
MLL3				NCOA3				LY6E
MMS19				NDST1				LY75
MS4A6E				NEK7				LYL1
MSRA				NENF				MACF1
MTAP				NFIC				MAF
MUTYH				NKTR				MAN1A1
MYH10				NMB				MAN2B1
MYO1E				NONO				MAP3K1
NADSYN1				NOTCH4				MAP3K11
NAP1L1				NPAS3				MAP3K7IP2
NCOA1				NUCKS1				MAP3K8
NDEL1				NUMA1				MAP4K5
NEB				NUP98				MAPKAPK3
NF1				OGG1				MARCO
NFKB1				OSBPL11				MBNL1
NIPBL				P53AIP1				MBNL2
NISCH				PABPC3				MBOAT7
NPC1				PAH				MCMDC1
NR4A3				PB1				MDFIC
NR4A3				PBEF1				MED16
NR5A2				PC				MED16
NSMCE2				PCAF				MED16
NSUN4				PCDH11Y				MEX3C
NT5C2				PDE4C				MFAP3L
NUCB1				PDGFB				MGAT4A
OMG				PDSS1				MLLT3
OR2W3				PER1				MS4A1
OSBP				PGLS				MS4A1
OSGIN2				PGM3				MS4A3
PAF1				PHF20				MSH2
PAFAH1B2				PI4KII				MTF2
PAPD4				PIGF				MVP
PATL1				PLAG1				MYBL1
PBX1				PLD2				MYST4
PCBP2				PLOD2				NARG2
PCDH12				PLXNB2				NCF4
PCDH18				PML				NFATC1
PCTK2				POLH				NFE2
PDCD11				POLR1B				NFKB2
PDCD6				PPARBP				NINJ1
PDE4DIP				PPIG				NIPBL
PDE4DIP				PPP1R13L				NIPBL
PEX10				PRCP				NKTR
PEX14				PRDX6				NMT2
PFAS				PRL				NMT2
PFKFB2				PRPF4B				NR1D2
PHC3				PTGIS				NR1H2
PHF10				PTGS1				NR3C2
PHF20L1				PTHR1				NR4A2
PHF21A				PXN				NR4A2
PHKG2				QARS				NR4A2
PICALM				RAB1B				NRIP1
PODN				RAB2				NUP153
POLR2K				RABEP1				OGT
PPHLN1				RAD1				OGT
PPP1CA				RBAK				OGT
PPP1CB				RBBP5				OPTN
PRDM2				RBBP6				OXR1
PRKCE				RBCK1				P2RY14
PRNP				RBPSUH				PAPOLA
PTBP2				RGS9				PCTK2
PUM1				RHBDD3				PDCD4
PYROXD1				RNASEH2A				PDCD4
RAB18				RNASET2				PDE4B
RAB2A				RNGTT				PDE4B
RAB30				RNMTL1				PDE4D
RANGAP1				ROD1				PDLIM2
RAPGEF1				RPL13				PDLIM5
RAPGEF1				RPS10				PDXK
RBBP6				RUNX2				PGLS
RERE				RXRB				PHACTR2
RGS8				SAP30BP				PHF20
RHBDD1				SCLY				PIK3C2A
RHOA				SEC14L1				PIK3R1
RIN2				SEC63				PION
RNASE1				SEMA3B				PIP5K3
RNF111				SERTAD3				PKN1
RNF7				SET				PKN2
RNU12P				SFN				PLD3
RP11-298P3.3				SFRP1				PLXNB2
RP11-50D16.3				SGK				PMAIP1
RPAP2				SGK2				POLR2J2
RPP14				SLAMF1				POR
SAP18				SLC12A3				PPIG
SBNO1				SLC14A1				PPM1B
SECISBP2				SLC35A3				PPP1R12A
SENP6				SLC35C1				PPP3CA
SEPT6				SLC35F2				PRDX2
SERGEF				SMARCC1				PRKACB
SERPIND1				SMARCC2				PRKCD
SERPINI1				SMC1A				PRPF38B
SFRS1				SNRK				PRPF39
SFRS2IP				SNX11				PRPF4B
SFRS4				SNX16				PTBP2
SFRS8				SP3				PTCH1
SFXN1				SPAG1				PTGER4
SGMS1				SPFH2				PTP4A3
SGPP1				SPIB				PYCARD
SH3D19				SRPK2				RAB22A
SH3GLB1				SSFA2				RASA1
SLC15A3				SSH1				RB1CC1
SLC16A1				SSH3				RBM25
SLC20A2				SSPN				RCBTB1
SLC25A25				SSR2				RECQL
SLC25A25				ST6GALNAC4				RGPD5
SLC2A5				STAG2				RGS1
SLIT2				SYCP2				RGS1
SMAP1L				SYF2				RHOG
SMG6				SYNC1				RIF1
SNAPC3				TACC1				RIN3
SNX2				TAOK2				ROCK2
SOCS6				TAX1BP3				ROD1
SON				TBC1D5				RP11-374F3.4
SPHKAP				TBXA2R				RPAP3
SPI1				TCF3				RREB1
SREBF1				TCN2				RXRA
SREBF2				TCOF1				SACS
SSBP3				TEX264				SAMSN1
SSFA2				TGFBR3				SDF2L1
SSH2				THOC2				SDPR
SSH2				TM7SF3				SEC31A
SSR1				TMEM8				SECTM1
ST7				TNC				SEMA4A
STAG3L4				TNFRSF11B				SENP6
STAP1				TNFRSF9				SEPT11
STK24				TNRC5				SEPX1
STK24				TNS3				SF3A2
STK4				TNXB				SFPQ
SYAP1				TOPORS				SFRS12
SYN3				TPD52				SFRS5
TANK				TRIM38				SFRS6
TAS2R14				TSC22D4				SGK3
TBRG1				TSPAN5				SH3TC1
TFCP2				TTTY9A				SIRT1
TGFBR2				TUBD1				SLC16A3
THYN1				UROD				SLC16A3
TM2D1				USH1C				SLC16A3
TMC5				USP1				SLC19A1
TMEM140				USP19				SLC25A32
TMEM158				VRK3				SLC27A3
TMEM16F				WAS				SLC2A14
TMEM39A				WWP2				SLC2A14
TNFAIP8				WWTR1				SLC2A3
TNKS2				YES1				SLC2A3P1
TNPO1				ZBTB10				SLC4A7
TPD52				ZFP36L2				SLK
TRIM33				ZHX3				SLMO2
TRIM66				ZMYM2				SMARCA4
TRIO				ZMYM5				SMARCD3
TRUB1				ZNF136				SMC3
TSC22D2				ZNF160				SMC4
TSPAN9				ZNF24				SMEK1
TTC17				ZNF268				SNRPA
TTC17				ZNF289				SOCS2
TXNRD1				ZNF32				SOS1
UBE2E2				ZNF350				SPTBN1
UBR5				ZNF43				SRP72
UFD1L				ZNF444				SS18
USP13				ZNF544				STAG3L1
USP47				ZNF7				STK17B
USPL1				ZNF83				STX16
VGLL4				ZNF84				STXBP2
VPS13C								STXBP3
VPS36								SUB1
VPS41								SURF1
VTI1A								SWAP70
WDR37								SYNE2
WHSC2								SYNGR1
WNT2								TAF1D
WTAP								TANK
XPNPEP1								TAP1
YAP1								TBC1D4
YLPM1								TBL1XR1
ZADH2								TBL3
ZBTB4								TCF25
ZCCHC4								TESC
ZDHHC18								TFEB
ZDHHC18								TGFBR3
TCF8								THUMPD1
ZFAND3								TIA1
ZFP2								TIMP2
ZMYM2								TMEM106B
ZMYND11								TMEM176B
ZNF207								TMEM204
ZNF207								TMEM8
ZNF292								TMF1
ZNF33A								TMPO
ZNF433								TNFAIP3
ZNF610								TNFSF13
ZNF655								TNFSF13
ZNF702								TNFSF13
ZNF740								TOPORS
ZNF768								TPD52
ZNF789								TREX1
ZNF85								TREX1
ZNRF3								TRIB3
ZZZ3								TTC37
ACTR3 								TWF2
ALAD 								TXK
ANKRD12 								TYMP
ANKRD17 								TYMP
ANKRD28 								UPF2
AP3B1 								ZBTB1
ATF6 								ZC3H13
ATP11B 								ZCCHC11
ATP13A3 								TCF8
C10ORF18 								ZFHX1B
C14ORF108 								ZFP36L1
C16ORF72 								ZMAT3
CA5BL 								ZNF24
CCNL1 								ZNF267
CPSF6 								ZNF432
CUL3 								ZNF467
DNAJB11 								ZNF83
DPH1								
ELL2								
FAF1
FLJ43663
FLJ43663
FLJ43663
FUS
GJB7
GNG2
GPR137B
HNRPD
HNRPD
HNRPD
HRB
JMJD2C
KBTBD2
KIAA0999
KIFC2
KLF6
LARP5
LOC145474
LUC7L2
LYSJ
MAP3K2
MASP2
MEF2A
MEMO1
MGC24039
NR5A2
NRD1
PAPD4
PHC3
PKNOX2
PSIP1
PSIP1
PSMD1
RABGAP1L
RBBP6
RNF13
RP11-298P3.3
RRAGD
RRAGD
RUFY2
SEC14L2
SENP6
SFPQ
SFRS1
SFRS12
SFRS12
SH3GLB2
SLC20A2
SMAD4
SND1
SORL1
STIM2
TARDBP
TM9SF3
TRA2A
TRIP12
TSHZ2
UGCGL1
USP3
USP47
VPS13C
WDR51B
WTAP
ZC3H15
TCF8
ZNF207
ZRANB2
ZZZ3
KIAA1432
ABAT
AGRIN
ARESR1
ARNT2
AVPR1A
AVPR1A
AVPR1B
BDNF
CGA
CALCRL
CNR1
CYP11A
CYP11B1
CYP17A1
CYP19A1
CYP1A1
CYP1B1
CYP21A2
CYP3A
CYP7A1
DHCR7
EN2
ESR2
FSHB
GABRA6
GABRB3
GABRG3
HOXA1
HSD11B1
HSD17B2
HSD17B3
HSD17B4
IGF1
IGF2
LHB
LHCGR
LHRHR
MAOB
NGFB
NGFR
NLGN1
NLGN4X
NLGN4X
NRCAM
NTF3
NTF5
NTRK1
NTRK2
NTRK3
OPRM1
OXT
OXTR
OXTR
POR
RAPGEF4
SCP2
SHBG
SLC25A12
SLC25A12
SLC25A13
SRD5A1
SRD5A2
STS
SULT2A1
TAC1
TRPV1
TSPO
VEGF
VGF
VIPR1
WFS1
