# Supplementary material for: Psychoactive Pharmaceuticals Induce Fish Gene Expression Profiles Associated with Human Idiopathic Autism
Source: PLoS One. 2012 Jun 6;7(6):e32917. doi: 10.1371/journal.pone.0032917 (PMC3368908; doi:10.1371/journal.pone.0032917)
Supplement: Table S2 — ASD gene list. A list of the autism spectrum disorders gene sets, in the GSEA gene matrix (.GMX) file format. (GMX) [file pone.0032917.s002.GMX]

Pinto	Chakrabarti	Hu	ASD_2Class	ASD_Mild	ASD_Severe	ASD_Shared	ASD_Savant	Voineagu_Down	Voineagu_Up
A2BP1	ABAT	ATP2B2	ABI1	ABCB5	ABCA8	AANAT	ACTR3	PVALB	SERPINA3
CENTG2	AGRIN	ATRN	ACACA	ABI1	ACTR3	ADORA2A	ALAD	HAPLN4	S100A8
ANKRD11	ARESR1	BCL7A	ACSL3	ADNP	GLT28D1	APBB1	ANKRD12	SST	BAG3
ANKRD12	ARNT2	C16ORF44	ACSL3	ADORA2A	ALS2CL	ASCL1	ANKRD17	SCN1B	CDKN1A
ASTN1	AVPR1A	C21ORF34	ACTR3	AFTPH	AMN1	BHLHB2	ANKRD28	STAT4	C10ORF10
ASTN2	AVPR1A	CCDC102B	ADD1	AKAP13	ANKRD11	BHLHB3	AP3B1	NEFH	EMP1
AUTS2	AVPR1B	CD9	ADNP	AKT3	ANKRD28	BID	ATF6	VAMP1	NQO1
AVPR1A	BDNF	COL24A1	ADORA2A	AKTIP	ARL5B	BTG1	ATP11B	RTN1	CSDA
B3GALT6	CGA	COMMD4	AKR1A1	ALDOC	ARRDC3	CD44	ATP13A3	GAD2	ADM
BZRAP1	CALCRL	CXCR4	AKTIP	ALPK1	ARRDC3	CLOCK	C10ORF18	GAD1	APOC1
CA6	CNR1	FGD6	GLT28D1	ALPK1	ASF1A	CNR1	C14ORF108	PCSK1	CD14
CADPS2	CYP11A	GATA3	ALOX5	AMBRA1	ATP5G2	CREM	C16ORF72	CRH	MGC33846
CAP2	CYP11B1	GOT2	AMD1	AMD1	BCAT1	CRY1	CA5BL	SLC32A1	C1QB
CD83	CYP17A1	GPR175	AMD1	ANGPTL3	BPGM	CTF1	CCNL1	RTN4	TIMP1
CDH10	CYP19A1	GOT2	ANKRD11	ANKFY1	BRD3	CYBB	CPSF6	NSF	HSPB1
CDH18	CYP1A1	GPR175	ANKRD17	ANKRD11	BTG1	DAPK1	CUL3	SNAP25	FCGBP
CDH9	CYP1B1	HIST1H1A	ANKRD28	ARIH1	C10ORF12	DPYD	DNAJB11	KCNS1	C1QC
CNTN3	CYP21A2	HKR1	AP3B1	ARMC6	C11ORF41	EDN1	DPH1	CHGB	ZFP36
CNTN4	CYP3A	HMBOX1	APC	ATAD2B	C12ORF30	FN1	ELL2	GABRG2	CEBPD
CTNND2	CYP7A1	IER5L	ARG1	ATG16L2	C14ORF108	FNBP1	FAF1	VGF	GBP2
DISC1	DHCR7	KCTD12	ARID5B	ATP11B	C14ORF119	FOX03	FLJ43663	CORT	CD44
DLGAP2	EN2	LIFR	ARIH1	ATP13A3	C1GALT1	GAL	FLJ43663	D4S234E	HSPA1A
DPP10	ESR2	LITAF	ARL5B	ATRN	C20ORF103	GAS6	FLJ43663	GABRA1	AGTRL1
DPP6	FSHB	LMO4	ARL5B	AZU1	C2ORF34	GLRX	FUS	TAGLN3	PTGS2
DPYD	GABRA6	LCO388335	ARMC8	BCCIP	C2ORF60	GM2A	GJB7	LOC387856	IFITM2
DUOXA1	GABRB3	MIRH1	ATAD2B	BDH2	C5ORF5	GNAI1	GNG2	LOC387856	CLIC1
EIF4E	GABRG3	NFKBIZ	ATF6	BICD2	CASP7	GNAS	GPR137B	CADPS2	IFITM3
EN2	HOXA1	PDE4DIP	ATP11B	FALZ	CCDC50	HDAC9	HNRPD	ATP6V1G2	DTNA
FBXO40	HSD11B1	PRKCZ	ATP13A3	BRE	CCNL1	IGFBP5	HNRPD	SLC25A12	S100A10
FHIT	HSD17B2	RNU12P	BACH1	BTBD7	CD109	IL15	HNRPD	NEFM	DNAJB1
GABRA4	HSD17B3	SCARB1	BAT2D1	BTRC	CD69	IL1RN	HRB	NGFRAP1L1	PDK4
GABRA5	HSD17B4	SCN5A	BDH2	C12ORF30	CREM	INSR	JMJD2C	ADCYAP1	GPNMB
GABRB1	IGF1	SDC4	BGLAP	C12ORF56	CROCCL2	ITGA2	KBTBD2	SHD	HAMP
GABRB3	IGF2	SRD5A1	BHLHB9	C14ORF108	CYBRD1	ITGAM	KIAA0999	NGEF	RHPN2
GABRG1	LHB	SVIL	BIN3	C14ORF24	DAPK1	MAOA	KIFC2	TRIM37	DDIT4
GALNT13	LHCGR	TRIM25	BSPRY	C14ORF32	DDX31	MAP1B	KLF6	PRKCB1	GADD45G
GALNT9	LHRHR	WASF2	BTBD7	C14ORF50	DECR1	MAP3K5	LARP5	C6ORF117	TM4SF1
GATA3	MAOB		BTG1	C16ORF62	DEXI	MAPK1	LOC145474	VAMP1	ANGPTL4
GPR89A	NGFB		C10ORF18	C19ORF29	DFNA5	MARCKS	LUC7L2	VIP	LOC649853
GRID1	NGFR		C12ORF30	C1ORF21	DHX38	MGMT	LYSJ	ATP1A1	GFAP
GRIK2	NLGN1		C12ORF30	C3ORF62	DSE	MYC	MAP3K2	C5ORF16	CXCL16
GRIN2A	NLGN4X		C13ORF7	C4ORF29	DST	MYH10	MASP2	NPY	LCP1
GRM8	NLGN4X		C14ORF108	C5ORF21	DTX1	NEUROD2	MEF2A	AMPH	ANXA2
GRPR	NRCAM		C14ORF24	C5ORF28	EEPD1	NFIL3	MEMO1	RGS4	SRGN
HOXA1	NTF3		C14ORF32	C6ORF47	EHBP1	NOVA1	MGC24039	NEUROD6	CD14
HTR3A	NTF5		C14ORF32	CASP10	EIF5	NPAS2	NR5A2	FLJ37440	LYN
HTR3C	NTRK1		C18ORF25	CCDC47	ELK3	NR1D1	NRD1	STS-1	MGST1
INPP1	NTRK2		C1ORF52	CCDC52	ELL2	NR3C1	PAPD4	STAC2	DTNA
ITGA4	NTRK3		C20ORF103	CD59	EP400NL	OMG	PHC3	CRYM	RARRES3
ITGB3	OPRM1		C2ORF34	CDC2L6	EPC1	OPHN1	PKNOX2	INA	TGM2
JMJD1C	OXT		C7ORF13	CDC2L6	EPC1	PDCD6IP	PSIP1	ACOT7	NBPF20
KCNMA1	OXTR		C7ORF54	CDC73	FGFR1	PER1	PSIP1	RHBDL3	NDRG2
KIAA1586	OXTR		CA5BL	CDC73	FLJ35282	PER3	PSMD1	LOC400566	PALLD
KLHL3	POR		CAPRIN1	CDYL	FLJ38028	PLAU	RABGAP1L	OPN3	RN7SK
LAMB1	RAPGEF4		CAPRIN1	CENTA1	FNBP4	PRKAR2B	RBBP6	SNCB	GADD45B
MDGA2	SCP2		CCDC14	CHD7	FUSIP1	PRKCG	RNF13	PNKD	AKR1C3
MET	SHBG		CCDC26	CINP	GABPB2	PTGDS	RP11-298P3.3	DSCR1L1	MT2A
MTF1	SLC25A12		CCDC50	CIP29	GABRB1	QK1	RRAGD	DCAMKL1	TAGLN2
NBEA	SLC25A12		CCDC88C	CLTA	GSPT1	RORA	RRAGD	DLX1	MSN
NDNL2	SLC25A13		CCDC88C	CNRIP1	GTF2E2	SERPINE2	RUFY2	GTPBP9	ZFP36L1
NDUFV3	SRD5A1		CCL7	COPS2	HDHD1A	SERPINI1	SEC14L2	STEAP2	BST2
NEGR1	SRD5A2		CCNL1	COPZ1	HLA-DPA1	SH3RF1	SENP6	MAP7D2	ADFP
NLGN1	STS		CCT8	CRABP1	HNRPA3	SLIT2	SFPQ	MAL2	RHBDF2
NRCAM	SULT2A1		CD160	CREB3L2	HNRPD	SOD2	SFRS1	COX7A1	HIST2H2BE
OXTR	TAC1		CD40	CRIM1	HNRPD	TARDBP	SFRS12	CAMK1G	SERTAD1
PAK7	TRPV1		CD44	CTNND1	HNRPD	TGFB2	SFRS12	RAB37	DTNA
PAPPA2	TSPO		CD59	CTSO	HOMEZ	TGFBR2	SH3GLB2	NELL1	SLC16A3
PARK2	VEGF		CD83	CUL3	HOOK3	TLR4	SLC20A2	FLJ30834	NP
PCDH10	VGF		CDC2L6	DCBLD2	IGFBP2	TNFSF10	SMAD4	SVOP	ABCA1
PCDH9	VIPR1		CDC73	DCHS2	INTS6	TP53BP2	SND1	MGC4172	SLC2A5
PDE9A	WFS1		CDC73	DCP2	IRF2BP2	UFD1L	SORL1	NCALD	TNFRSF1A
PIK3CG			CDYL	DCUN1D1	ISG15		STIM2	GPRASP2	IGFBP7
PIP5K1B			CHD9	DDX6	ITGAM		TARDBP	CPLX1	IFITM1
PKNOX1			CHIC1	DGCR9	ITGAM		TM9SF3	ELMOD1	ARRDC4
PLN			CHST2	DNAJC3	JAK1		TRA2A	ATP1A1	APOE
PRKAG2			CIR	DNASE2B	JAK1		TRIP12	GPX3	IGFBP5
PRKCB			CLINT1	DPY19L2	JMJD2C		TSHZ2	KCNIP4	PDGFRA
PTCHD1			CNOT2	DST	KCTD5		UGCGL1	PCP4	JUN
RB1CC1			CNRIP1	DYSF	KIAA0226		USP3	RGS7	IFI6
REEP3			COPS2	EBF2	KIAA1161		USP47	TNNT2	HIPK2
RFWD2			CORO6	EEF1G	KIAA1432		VPS13C	STAMBPL1	MKNK2
RIMS3			CRIM1	EEPD1	KIAA1529		WDR51B	GLS2	RALGDS
RNF182			CROP	EFHA2	KLF6		WTAP	SMYD2	EYA2
RNF8			CROP	EGFR	KLF6		ZC3H15	NMNAT2	SOD2
SCN7A			CUL1	ELOVL5	KLF6		TCF8	MYOZ3	TYROBP
SEMA5A			CUL3	ENTPD1	KLHL24		ZNF207	PAK1	C20ORF58
SHANK1			CYB5R4	EPC1	KLHL6		ZRANB2	ZNF365	VAMP8
SHANK2			DAPK1	EPHA4	KRCC1		ZZZ3	C12ORF24	KCNJ16
SLC25A12			DCP1A	EPN2	KRT18P42		KIAA1432	TAC1	LAPTM5
SLC4A10			DCP2	ERO1LB	LARGE			PRKCB1	ITGB2
SLC6A4			DECR1	ERO1LB	LARP5			CBLN2	TXNIP
SRPK2			DHX15	EXOC4	LHFPL3			DSCR2	HIST1H2BD
ST7			DHX38	EXT1	LOC389831			C6ORF190	FBLN2
STK3			DHX58	FAF1	LOC389831			PRKCE	TMBIM1
SUCLG2			DNAJC3	FAH	LOC389833			ICA1	ECGF1
TDO2			DNAJC3	FAM40A	LOC401089			PTHR2	NFKBIZ
TMEM195			DNASE2B	FAM7A1	LOC401131			STXBP1	ID3
TPH2			DSE	FANCC	LOC401321			CABP1	HIST1H1C
TPPP			DST	FBXL11	LRP11			CHRM1	CCDC50
UBE2H			DST	FBXO28	MAN1B1			EXTL2	LY96
WDR4			DUSP5	FBXO39	MARCH6			TAC3	PDYN
WNT2			DYRK1A	FCGBP	MARCH7			DYNC1I1	ENDOGL1
ZNF676			DYRK2	FEM1B	MARK1			ITPR1	NDRG2
			EFHA2	FGFR3	MASP2			CHGA	WAS
			EHBP1	FLJ14154	MCRS1			HERC6	MERTK
			EHD4	FLJ20160	MCTP2			UCHL5	GYPC
			EIF5	FLJ21865	MED13			ACTL6B	COL4A1
			ELK3	FLJ43663	MEMO1			SYT13	MCL1
			ELL2	FLJ43663	MGC12966			TOMM20	CLDN10
			ELL2	FLJ43663	MICAL2			TARBP1	CYBA
			ELMO1	FMNL1	MMP15			CADPS	P4HA1
			ENTPD1	FNBP1	MOBKL1B			NME5	MT1X
			EPC1	FNIP1	MRPL14			SLC6A17	DDR1
			EPC1	FOXO3	MTMR2			LHX6	ACSBG1
			EPC1	FPGT	NAT13			STEAP2	EPHX1
			ERO1LB	FXC1	NETO2			VIP	PTTG1IP
			ERO1LB	GABPB2	NPEPL1			CBLN4	DFFA
			ERO1LB	GALNTL2	NR4A3			ZNF25	GPR56
			EXOC4	GFER	NUFIP2			DKFZP564O0823	GPR56
			FAF1	GGN	OSGIN2			ELAVL4	C10ORF54
			FAF1	GMDS	PABPC1			FAM3C	IGSF4
			FAM133B	GNAS	PANK1			PTK2B	CARHSP1
			FBXL11	GPI	PCBP2			TCEAL6	TAP1
			FCGBP	GRB2	PCGF5			ATP2B2	PTPRZ1
			FCGRT	GRHL3	PDCD6			SLC25A27	ANXA1
			FGFR1	GTF2IP1	PDE4B			C13ORF16	HSPA1B
			FLJ14154	HDHD1A	PDLIM5			CCBL2	SLC16A9
			FLJ20160	HMGN3	PFTK1			A2BP1	METRN
			FLJ43663	HSD17B12	PHC3			C20ORF100	CPNE3
			FLJ43663	IDS	PPIA			LOC400566	PLXDC2
			FLJ43663	IFNAR1	PPP1CB			FHL2	HAVCR2
			FLJ43663	IGFBP5	PPP1R10			CIRBP	AQP4
			FNBP1	IGHG1	PPP1R2			NAPB	ANTXR1
			FNIP1	INHBA	PRCP			GABRG2	NPPA
			FOXK2	IPO7	PRKAA1			PREPL	KCNG1
			FRS2	ITGAM	PRMT1			ABLIM2	PITPNC1
			FUBP1	ITGAM	PSMB9			TRIM37	OLR1
			FUS	JMJD2C	PSMD12			TMEM25	ACSL5
			FUSIP1	JMJD2C	PTEN			FAM81A	YBX1
			GABPB2	KCTD7	PTPN1			ATRNL1	C9ORF88
			GABPB2	KIAA0240	PTPN1			SCN2B	ANKRD15
			GJB7	KIAA0241	PVT1			GFRA2	MRCL3
			GNAL	KIAA0368	RAB1A			SLC39A10	SCARA3
			GNG2	KIAA0922	RAB30			PTPRT	CTSH
			GNPTAB	KIAA0999	RAB30			DSCR2	KCNN3
			GPATCH8	KIAA0999	RALGPS2			JARID1D	NTSR2
			GPR137B	KIAA1305	RAPGEF2			MAP4	LYPD1
			GRHL3	KIAA1432	RAPGEF2			CPLX2	VIM
			GUF1	KIF5B	RBBP6			NLGN4Y	MGST1
			HCST	KLF12	REEP5			PLCXD3	SDF2L1
			HDHD1A	KLHL9	RHOA			ARMCX5	GNA12
			HLF	LARP5	RNF139			ETS2	PPP1R3C
			HNRPC	LCOR	RPL23AP7			NAP1L5	HIST2H2AA3
			HNRPA3	LDB2	RPL31			HPRT1	CXCR7
			HNRPD	LMTK2	RPS24			A2BP1	CD99
			HNRPD	LOC145474	RSBN1L			CADPS	NBPF10
			HNRPD	LOC401089	RSRC2			MAP2K1	SNHG5
			HRB	LOC440345	RSRC2			CITED2	CLDN5
			HSD17B12	LOC440353	SERPINB9			F12	SLC15A3
			HTR3A	LOC440353	SF3B1			ATP6V1C1	HLA-A
			IDS	LOC90379	SFRS10			CRYM	BCAN
			IGHG1	LOC92017	SFRS10			SLC17A6	C10ORF116
			IGLL1	LY9	SGMS1			PFKP	IL17RB
			IMAA	LYPD5	SGTB			CKMT1A	MSI2
			ING3	MAN2B2	SH3D19			BTBD11	CMTM7
			INOC1	MAN2C1	SLC16A1			SERTAD4	PLSCR4
			INTS6	MAP4	SLC23A2			C1ORF173	YAP1
			ITCH	MARCH7	SLC39A10			ATP6V0D1	ALDH1L1
			ITGAM	MARCKS	SPHK1			MUM1L1	CNN3
			ITGAM	MAX	SPRED1			STXBP1	SP110
			JMJD2C	MBD2	SSBP3			CCDC34	FGFRL1
			KBTBD2	MBD5	ST3GAL6			CACNA2D3	COL20A1
			KBTBD2	MCPH1	SV2B			PFTK1	ZHX2
			KIAA0226	MED13	TATDN3			POPDC3	ALPL
			KIAA0495	CRSP6	THEM4			A2BP1	KIF1C
			KIAA0999	MEF2A	TMEM140			MAPK9	PLOD3
			KIAA1432	RP5-821D11.2	TMEM158			RBM9	HIST2H2AC
			KIAA1524	MEMO1	TMEM38A			FAM3C	C9ORF61
			KIFC2	MGC12966	TNFSF10			KIAA1797	ELK1
			KLF6	MGC24039	TNNI3			ARMC8	RGS2
			KLF6	MGMT	TOX			ICA1	MSX1
			KLF6	MIER1	TPP1			OR2L13	KLF15
			KLHL24	MINA	TRDMT1			ANKRD29	HLA-H
			LANCL2	MLL3	TRIB1			NAT6	CD74
			LARP5	MMS19	TRIM13			GLRB	LRP4
			LCOR	MS4A6E	TRIM33			NEFL	SYTL4
			LCP1	MSRA	TRIM4			KIT	LGALS3
			LMO2	MTAP	TRIM4			PHF17	TSPO
			LOC143381	MUTYH	TSHZ2			ATP1B1	PRMT2
			LOC145474	MYH10	TSPO			UCHL1	PIR
			LOC401089	MYO1E	UBAP1			BAIAP2L2	SLC7A2
			LRBA	NADSYN1	UBE2A			PIAS2	C1ORF54
			LRP2BP	NAP1L1	UPF1			TOX	HEY2
			LRP2BP	NCOA1	USP50			ATP2B3	CACHD1
			LRP6	NDEL1	USP6NL			TESC	SFMBT2
			LRRC41	NEB	WDR72			KIF17	CSPG2
			LUC7L2	NF1	WWC3			SCN4B	PVRL3
			MARCH7	NFKB1	XPNPEP1			ME3	BCHE
			MARVELD2	NIPBL	ZADH2			B3GNT6	OAF
			MASP2	NISCH	ZADH2			TUBGCP5	MYBPC1
			MAT2B	NPC1	ZC3H15			CART	IER3
			MBD2	NR4A3	ZNF138			TSGA14	SOX9
			MBIP	NR4A3	ZNF197			SLC29A1	SOX2
			MCM4	NR5A2	ZNF217			LCMT1	ITGB5
			MED10	NSMCE2	ZNF322A			PCSK2	PLEKHC1
			MEF2A	NSUN4	ZNF407			MRPS30	FAM46A
			MEF2A	NT5C2	ZNF514			C9ORF45	SAT1
			MEF2C	NUCB1	ZNF785			ENTPD3	PLOD1
			RP5-821D11.2	OMG				PPM2C	SCARA3
			MEMO1	OR2W3					GPR98
			MFAP3L	OSBP					PLTP
			MFN1	OSGIN2					RDH10
			MFSD2	PAF1					HCLS1
			MGC12966	PAFAH1B2					ADORA2B
			MGC24039	PAPD4					RAI14
			MIER1	PATL1					AEBP1
			MIER1	PBX1					SGK
			MLL3	PCBP2					FBLN2
			MLL3	PCDH12					INPPL1
			MLL3	PCDH18					TNPO1
			MOBKL1B	PCTK2					EMP3
			MORF4L2	PDCD11					SOX4
			MRPL54	PDCD6					RPS15A
			MUTYH	PDE4DIP					CFLAR
			NAP1L1	PDE4DIP					RPN2
			NAT13	PEX10					PLOD2
			NAT13	PEX14					LOC388419
			NCOA1	PFAS					S100A16
			NF1	PFKFB2					SLC9A9
			NFKB1	PHC3					VHL
			NIPBL	PHF10					SPARC
			NIPSNAP3B	PHF20L1					CDC14B
			NNT	PHF21A					GNA13
			NOSTRIN	PHKG2					ALDH4A1
			NPTN	PICALM					PTBP1
			NR4A3	PODN
			NR4A3	POLR2K
			NR5A2	PPHLN1
			NRD1	PPP1CA
			NSMCE2	PPP1CB
			NUP88	PRDM2
			OGN	PRKCE
			OMG	PRNP
			OSBPL3	PTBP2
			PABPC1	PUM1
			PANK2	PYROXD1
			PAPD4	RAB18
			PAPD4	RAB2A
			PARP9	RAB30
			PCBP2	RANGAP1
			PCNX	RAPGEF1
			PCYOX1	RAPGEF1
			PFKFB2	RBBP6
			PFTK1	RERE
			PHC3	RGS8
			PHC3	RHBDD1
			PHC3	RHOA
			PHF20L1	RIN2
			PKIA	RNASE1
			PKNOX2	RNF111
			PLA2G12A	RNF7
			PLN	RNU12P
			POLS	RP11-298P3.3
			PPHLN1	RP11-50D16.3
			PPIA	RPAP2
			PPOX	RPP14
			PPP2R2A	SAP18
			PPP2R5C	SBNO1
			PPP2R5E	SECISBP2
			PRDM2	SENP6
			PRKCG	SEPT6
			PRPF40A	SERGEF
			PRPF40A	SERPIND1
			PRPF4B	SERPINI1
			PSCDBP	SFRS1
			PSD4	SFRS2IP
			PSMB9	SFRS4
			PSMD1	SFRS8
			PTBP2	SFXN1
			PTPN1	SGMS1
			PTPN2	SGPP1
			PTPN2	SH3D19
			PTPN22	SH3GLB1
			PTPRC	SLC15A3
			PTPRC	SLC16A1
			PTPRG	SLC20A2
			RAB11FIP2	SLC25A25
			RAB18	SLC25A25
			RAB22A	SLC2A5
			RAB23	SLIT2
			RAB2A	SMAP1L
			RAB2B	SMG6
			RAB30	SNAPC3
			RAB5A	SNX2
			RALA	SOCS6
			RAPGEF1	SON
			RAPGEF1	SPHKAP
			RASA1	SPI1
			RASGRP1	SREBF1
			RBBP6	SREBF2
			RBM16	SSBP3
			RCOR3	SSFA2
			REEP5	SSH2
			REPS1	SSH2
			REV3L	SSR1
			RFC3	ST7
			RGL1	STAG3L4
			RHOA	STAP1
			RIC3	STK24
			RICH2	STK24
			RNF13	STK4
			RNF139	SYAP1
			RNF32	SYN3
			RNF7	TANK
			RORA	TAS2R14
			C1ORF174	TBRG1
			RPA3	TFCP2
			RPAP2	TGFBR2
			RPS18P1	THYN1
			RSRC2	TM2D1
			RSRC2	TMC5
			RUFY2	TMEM140
			SASP	TMEM158
			SCFD1	TMEM16F
			SCN5A	TMEM39A
			SECISBP2	TNFAIP8
			SELPLG	TNKS2
			SELT	TNPO1
			SENP6	TPD52
			SEPT11	TRIM33
			SFPQ	TRIM66
			SFRS1	TRIO
			SFRS10	TRUB1
			SFRS12	TSC22D2
			SFRS12	TSPAN9
			SFRS4	TTC17
			SFRS4	TTC17
			SGMS1	TXNRD1
			SGOL2	UBE2E2
			SH3D19	UBR5
			SH3D19	UFD1L
			SLC26A5	USP13
			SLC36A1	USP47
			SMAD4	USPL1
			SMAP1L	VGLL4
			SMEK2	VPS13C
			SND1	VPS36
			SND1	VPS41
			SNN	VTI1A
			SNX5	WDR37
			SOCS3	WHSC2
			SORL1	WNT2
			SPG20	WTAP
			SPON1	XPNPEP1
			SPRED1	YAP1
			SSH2	YLPM1
			SSH2	ZADH2
			SSX2IP	ZBTB4
			ST3GAL6	ZCCHC4
			STAT5B	ZDHHC18
			STIM2	ZDHHC18
			STK24	TCF8
			STK4	ZFAND3
			SYAP1	ZFP2
			SYK	ZMYM2
			SYT11	ZMYND11
			SYTL3	ZNF207
			TANK	ZNF207
			TARDBP	ZNF292
			TBRG1	ZNF33A
			TFCP2	ZNF433
			TGM3	ZNF610
			THOC2	ZNF655
			TM2D1	ZNF702
			TM9SF2	ZNF740
			TM9SF3	ZNF768
			TMEM110	ZNF789
			TMEM30A	ZNF85
			TMEM38A	ZNRF3
			TNFAIP8	ZZZ3
			TNKS
			TRIB1
			TRIM33
			TRIO
			TRIP12
			TSC22D2
			TSHZ2
			TSSK4
			TTC17
			TTC17
			U2AF1
			UBE2E2
			UBR5
			UGCGL1
			USP47
			USP50
			VAPA
			VPS13C
			VTI1A
			WDR33
			WDR37
			WDR43
			WTAP
			WTAP
			YWHAG
			ZBTB20
			ZC3H15
			TCF8
			ZFAND3
			ZMYM2
			ZNF138
			ZNF207
			ZNF273
			ZNF292
			ZNF292
			ZNF407
			ZNF514
			ZNF711
			ZNF768
			ZPBP
			ZZZ3
