# Supplementary material for: Psychoactive Pharmaceuticals Induce Fish Gene Expression Profiles Associated with Human Idiopathic Autism
Source: PLoS One. 2012 Jun 6;7(6):e32917. doi: 10.1371/journal.pone.0032917 (PMC3368908; doi:10.1371/journal.pone.0032917)
Supplement: Table S3 — Ranked gene list. A Microsoft Excel spreadsheet containing all annotated array gene elements sorted by signal-to-noise ratio for the mixture v. control comparison. (XLS) [file pone.0032917.s003.xls]

## Sheet: ranked_gene_list_M_versus_CL_13
NAME	DESCRIPTION	GENE_SYMBOL	GENE_TITLE	SCORE
PPAPDC2	null	PPAPDC2	phosphatidic acid phosphatase type 2 domain containing 2	4.84934
SPTY2D1	null	SPTY2D1	SPT2, Suppressor of Ty, domain containing 1 (S. cerevisiae)	3.8952
C10ORF83	null	C10ORF83	chromosome 10 open reading frame 83	3.74022
WDR39	null	WDR39	WD repeat domain 39	3.65746
KLHL4	null	KLHL4	kelch-like 4 (Drosophila)	3.49299
STXBP2	null	STXBP2	syntaxin binding protein 2	3.11302
ARL3	null	ARL3	ADP-ribosylation factor-like 3	3.07962
BCDO2	null	BCDO2	beta-carotene dioxygenase 2	3.05384
PARG	null	PARG	poly (ADP-ribose) glycohydrolase	3.03104
MYH9	null	MYH9	myosin, heavy chain 9, non-muscle	3.00305
AMPD3	null	AMPD3	adenosine monophosphate deaminase (isoform E)	2.88913
RBM9	null	RBM9	RNA binding motif protein 9	2.84525
VSNL1	null	VSNL1	visinin-like 1	2.84352
LITAF	null	LITAF	lipopolysaccharide-induced TNF factor	2.81581
ARHGAP29	null	ARHGAP29	Rho GTPase activating protein 29	2.77612
WDR21A	null	WDR21A	WD repeat domain 21A	2.70936
FNTB	null	FNTB	farnesyltransferase, CAAX box, beta	2.63869
WHSC2	null	WHSC2	Wolf-Hirschhorn syndrome candidate 2	2.63858
GPR22	null	GPR22	G protein-coupled receptor 22	2.57697
KCNF1	null	KCNF1	potassium voltage-gated channel, subfamily F, member 1	2.57203
COCH	null	COCH	coagulation factor C homolog, cochlin (Limulus polyphemus)	2.56906
ABCC1	null	ABCC1	ATP-binding cassette, sub-family C (CFTR/MRP), member 1	2.54305
HADHB	null	HADHB	hydroxyacyl-Coenzyme A dehydrogenase/3-ketoacyl-Coenzyme A thiolase/enoyl-Coenzyme A hydratase (trifunctional protein), beta subunit	2.54177
GALNT1	null	GALNT1	UDP-N-acetyl-alpha-D-galactosamine:polypeptide N-acetylgalactosaminyltransferase 1 (GalNAc-T1)	2.52802
CTDSP2	null	CTDSP2	CTD (carboxy-terminal domain, RNA polymerase II, polypeptide A) small phosphatase 2	2.47474
RBM17	null	RBM17	RNA binding motif protein 17	2.47295
CDC91L1	null	CDC91L1	CDC91 cell division cycle 91-like 1 (S. cerevisiae)	2.44693
SFRS10	null	SFRS10	splicing factor, arginine/serine-rich 10 (transformer 2 homolog, Drosophila)	2.44063
MRPS15	null	MRPS15	mitochondrial ribosomal protein S15	2.43459
TROVE2	null	TROVE2	TROVE domain family, member 2	2.39332
FLJ46082	null	FLJ46082	-	2.37268
LOC400451	null	LOC400451	-	2.36105
RHOB	null	RHOB	ras homolog gene family, member B	2.35749
SLC25A14	null	SLC25A14	solute carrier family 25 (mitochondrial carrier, brain), member 14	2.34995
TOM1L2	null	TOM1L2	target of myb1-like 2 (chicken)	2.34986
ZNF292	null	ZNF292	zinc finger protein 292	2.34903
BAHCC1	null	BAHCC1	BAH domain and coiled-coil containing 1	2.32201
GFAP	null	GFAP	glial fibrillary acidic protein	2.32075
DET1	null	DET1	de-etiolated homolog 1 (Arabidopsis)	2.31326
SYT7	null	SYT7	synaptotagmin VII	2.27074
PACS2	null	PACS2	phosphofurin acidic cluster sorting protein 2	2.24604
MAP4	null	MAP4	microtubule-associated protein 4	2.23773
GAS6	null	GAS6	growth arrest-specific 6	2.23691
FUNDC2	null	FUNDC2	FUN14 domain containing 2	2.18385
SUPT5H	null	SUPT5H	suppressor of Ty 5 homolog (S. cerevisiae)	2.17095
LOC92017	null	LOC92017	-	2.1672
FBXL5	null	FBXL5	F-box and leucine-rich repeat protein 5	2.13322
DAP3	null	DAP3	death associated protein 3	2.12915
RPL13	null	RPL13	ribosomal protein L13	2.12363
ATOX1	null	ATOX1	ATX1 antioxidant protein 1 homolog (yeast)	2.12188
TAOK3	null	TAOK3	TAO kinase 3	2.11285
TJP1	null	TJP1	tight junction protein 1 (zona occludens 1)	2.11249
ST8SIA5	null	ST8SIA5	ST8 alpha-N-acetyl-neuraminide alpha-2,8-sialyltransferase 5	2.10482
CABP1	null	CABP1	calcium binding protein 1 (calbrain)	2.09719
TTC29	null	TTC29	tetratricopeptide repeat domain 29	2.092
NT5DC1	null	NT5DC1	5'-nucleotidase domain containing 1	2.08442
DOCK2	null	DOCK2	dedicator of cytokinesis 2	2.07837
RFWD2	null	RFWD2	ring finger and WD repeat domain 2	2.0699
COPS5	null	COPS5	COP9 constitutive photomorphogenic homolog subunit 5 (Arabidopsis)	2.06825
C10ORF9	null	C10ORF9	chromosome 10 open reading frame 9	2.05509
SERINC1	null	SERINC1	serine incorporator 1	2.04268
NAPA	null	NAPA	N-ethylmaleimide-sensitive factor attachment protein, alpha	2.02624
C1ORF91	null	C1ORF91	chromosome 1 open reading frame 91	2.01804
UCK1	null	UCK1	uridine-cytidine kinase 1	2.01373
TMEM180	null	TMEM180	transmembrane protein 180	2.00453
WDR13	null	WDR13	WD repeat domain 13	1.99424
PHGDH	null	PHGDH	phosphoglycerate dehydrogenase	1.98243
SGK	null	SGK	serum/glucocorticoid regulated kinase	1.97459
NCKAP1	null	NCKAP1	NCK-associated protein 1	1.9683
CAMKK2	null	CAMKK2	calcium/calmodulin-dependent protein kinase kinase 2, beta	1.96424
RPA2	null	RPA2	replication protein A2, 32kDa	1.95393
C20ORF108	null	C20ORF108	chromosome 20 open reading frame 108	1.9497
STXBP5	null	STXBP5	syntaxin binding protein 5 (tomosyn)	1.94604
NUP50	null	NUP50	nucleoporin 50kDa	1.94443
VPS28	null	VPS28	vacuolar protein sorting 28 homolog (S. cerevisiae)	1.94074
CBX1	null	CBX1	chromobox homolog 1 (HP1 beta homolog Drosophila )	1.93226
NAPG	null	NAPG	N-ethylmaleimide-sensitive factor attachment protein, gamma	1.92844
SHMT2	null	SHMT2	serine hydroxymethyltransferase 2 (mitochondrial)	1.91956
FGD5	null	FGD5	FYVE, RhoGEF and PH domain containing 5	1.91428
ANKS1B	null	ANKS1B	ankyrin repeat and sterile alpha motif domain containing 1B	1.91207
GTPBP1	null	GTPBP1	GTP binding protein 1	1.90233
SEMA4A	null	SEMA4A	sema domain, immunoglobulin domain (Ig), transmembrane domain (TM) and short cytoplasmic domain, (semaphorin) 4A	1.89859
TIMP3	null	TIMP3	TIMP metallopeptidase inhibitor 3 (Sorsby fundus dystrophy, pseudoinflammatory)	1.88655
PCDHB7	null	PCDHB7	protocadherin beta 7	1.88654
NOTCH2	null	NOTCH2	Notch homolog 2 (Drosophila)	1.87947
EML2	null	EML2	echinoderm microtubule associated protein like 2	1.87247
COMMD5	null	COMMD5	COMM domain containing 5	1.86951
GABARAP	null	GABARAP	GABA(A) receptor-associated protein	1.86478
DTNBP1	null	DTNBP1	dystrobrevin binding protein 1	1.85535
KLF8	null	KLF8	Kruppel-like factor 8	1.85344
ATP2B3	null	ATP2B3	ATPase, Ca++ transporting, plasma membrane 3	1.85223
RABAC1	null	RABAC1	Rab acceptor 1 (prenylated)	1.85088
N4BP1	null	N4BP1	-	1.84873
DRAM	null	DRAM	-	1.8483
CAMK1G	null	CAMK1G	calcium/calmodulin-dependent protein kinase IG	1.84423
ADAM23	null	ADAM23	ADAM metallopeptidase domain 23	1.82975
SH3PXD2A	null	SH3PXD2A	SH3 and PX domains 2A	1.82603
DOC2A	null	DOC2A	double C2-like domains, alpha	1.82433
RGS17	null	RGS17	regulator of G-protein signalling 17	1.81659
HK1	null	HK1	hexokinase 1	1.8165
UFC1	null	UFC1	ubiquitin-fold modifier conjugating enzyme 1	1.81212
TAX1BP1	null	TAX1BP1	Tax1 (human T-cell leukemia virus type I) binding protein 1	1.81092
TCEA2	null	TCEA2	transcription elongation factor A (SII), 2	1.80611
PCDHA4	null	PCDHA4	protocadherin alpha 4	1.79743
THAP9	null	THAP9	THAP domain containing 9	1.7796
DYNC1LI1	null	DYNC1LI1	dynein, cytoplasmic 1, light intermediate chain 1	1.77825
MYO1F	null	MYO1F	myosin IF	1.7639
PRSS15	null	PRSS15	protease, serine, 15	1.76189
RPL38	null	RPL38	ribosomal protein L38	1.76009
RAP1A	null	RAP1A	RAP1A, member of RAS oncogene family	1.75724
C3ORF10	null	C3ORF10	chromosome 3 open reading frame 10	1.75605
NDUFV3	null	NDUFV3	NADH dehydrogenase (ubiquinone) flavoprotein 3, 10kDa	1.75388
TTYH3	null	TTYH3	tweety homolog 3 (Drosophila)	1.75257
DGAT1	null	DGAT1	diacylglycerol O-acyltransferase homolog 1 (mouse)	1.75145
MRPS2	null	MRPS2	mitochondrial ribosomal protein S2	1.73914
SAP18	null	SAP18	Sin3A-associated protein, 18kDa	1.73774
KIAA0319L	null	KIAA0319L	KIAA0319-like	1.73641
ENY2	null	ENY2	enhancer of yellow 2 homolog (Drosophila)	1.72764
BAPX1	null	BAPX1	bagpipe homeobox homolog 1 (Drosophila)	1.71887
C16ORF48	null	C16ORF48	chromosome 16 open reading frame 48	1.71701
CTBP2	null	CTBP2	C-terminal binding protein 2	1.71455
TMED7	null	TMED7	transmembrane emp24 protein transport domain containing 7	1.70981
RAB21	null	RAB21	RAB21, member RAS oncogene family	1.70411
GRIN1	null	GRIN1	glutamate receptor, ionotropic, N-methyl D-aspartate 1	1.70324
LPIN1	null	LPIN1	lipin 1	1.6982
RGS20	null	RGS20	regulator of G-protein signalling 20	1.6972
RPS25	null	RPS25	ribosomal protein S25	1.69571
LRFN4	null	LRFN4	leucine rich repeat and fibronectin type III domain containing 4	1.6921
KIAA1143	null	KIAA1143	KIAA1143	1.69024
CXCL11	null	CXCL11	chemokine (C-X-C motif) ligand 11	1.68957
VDR	null	VDR	vitamin D (1,25- dihydroxyvitamin D3) receptor	1.68389
OLFM2	null	OLFM2	olfactomedin 2	1.68303
COX3	null	COX3	mitochondrially encoded cytochrome c oxidase III	1.6823
SEPT6	null	SEPT6	septin 6	1.67881
SLCO1C1	null	SLCO1C1	solute carrier organic anion transporter family, member 1C1	1.67096
SPAM1	null	SPAM1	sperm adhesion molecule 1 (PH-20 hyaluronidase, zona pellucida binding)	1.67001
FRMPD4	null	FRMPD4	FERM and PDZ domain containing 4	1.66938
GABRG2	null	GABRG2	gamma-aminobutyric acid (GABA) A receptor, gamma 2	1.66855
ATG5	null	ATG5	ATG5 autophagy related 5 homolog (S. cerevisiae)	1.66789
LRP12	null	LRP12	low density lipoprotein-related protein 12	1.66718
RPLP2	null	RPLP2	ribosomal protein, large, P2	1.66281
C1ORF21	null	C1ORF21	chromosome 1 open reading frame 21	1.66178
NUDT9	null	NUDT9	nudix (nucleoside diphosphate linked moiety X)-type motif 9	1.6601
STAT5B	null	STAT5B	signal transducer and activator of transcription 5B	1.65968
THUMPD3	null	THUMPD3	THUMP domain containing 3	1.65753
THOC5	null	THOC5	THO complex 5	1.65404
KIAA0922	null	KIAA0922	KIAA0922	1.65397
RBM25	null	RBM25	RNA binding motif protein 25	1.65364
FUT8	null	FUT8	fucosyltransferase 8 (alpha (1,6) fucosyltransferase)	1.65362
ET	null	ET	-	1.65173
CTNNB1	null	CTNNB1	catenin (cadherin-associated protein), beta 1, 88kDa	1.64979
ITGB4BP	null	ITGB4BP	integrin beta 4 binding protein	1.64936
RPL27A	null	RPL27A	ribosomal protein L27a	1.6475
C11ORF41	null	C11ORF41	chromosome 11 open reading frame 41	1.64297
RHOQ	null	RHOQ	ras homolog gene family, member Q	1.64019
C3ORF60	null	C3ORF60	chromosome 3 open reading frame 60	1.63718
BHLHB5	null	BHLHB5	basic helix-loop-helix domain containing, class B, 5	1.63642
NPLOC4	null	NPLOC4	nuclear protein localization 4 homolog (S. cerevisiae)	1.62773
UBE2J1	null	UBE2J1	ubiquitin-conjugating enzyme E2, J1 (UBC6 homolog, yeast)	1.62252
KIAA0182	null	KIAA0182	KIAA0182	1.62247
PRRG1	null	PRRG1	proline rich Gla (G-carboxyglutamic acid) 1	1.61777
RQCD1	null	RQCD1	RCD1 required for cell differentiation1 homolog (S. pombe)	1.61771
KHDRBS1	null	KHDRBS1	KH domain containing, RNA binding, signal transduction associated 1	1.61527
MGC46496	null	MGC46496	-	1.60215
C1ORF63	null	C1ORF63	chromosome 1 open reading frame 63	1.60132
KIAA0368	null	KIAA0368	KIAA0368	1.60034
PPFIBP2	null	PPFIBP2	PTPRF interacting protein, binding protein 2 (liprin beta 2)	1.59992
RPS6KA1	null	RPS6KA1	ribosomal protein S6 kinase, 90kDa, polypeptide 1	1.59799
FBXL16	null	FBXL16	F-box and leucine-rich repeat protein 16	1.59779
ANXA2	null	ANXA2	annexin A2	1.59377
MAP9	null	MAP9	microtubule-associated protein 9	1.59132
ABR	null	ABR	active BCR-related gene	1.59057
JAGN1	null	JAGN1	jagunal homolog 1 (Drosophila)	1.59054
ATP1B3	null	ATP1B3	ATPase, Na+/K+ transporting, beta 3 polypeptide	1.58978
PPIL5	null	PPIL5	peptidylprolyl isomerase (cyclophilin)-like 5	1.58741
DNAJC9	null	DNAJC9	DnaJ (Hsp40) homolog, subfamily C, member 9	1.58675
CCDC82	null	CCDC82	coiled-coil domain containing 82	1.58192
PTPRZ1	null	PTPRZ1	protein tyrosine phosphatase, receptor-type, Z polypeptide 1	1.58058
LZTS2	null	LZTS2	leucine zipper, putative tumor suppressor 2	1.5778
PPP3R1	null	PPP3R1	protein phosphatase 3 (formerly 2B), regulatory subunit B, 19kDa, alpha isoform (calcineurin B, type I)	1.57732
POLR1C	null	POLR1C	polymerase (RNA) I polypeptide C, 30kDa	1.5766
XRN2	null	XRN2	5'-3' exoribonuclease 2	1.57513
PUM1	null	PUM1	pumilio homolog 1 (Drosophila)	1.57407
SNRP70	null	SNRP70	small nuclear ribonucleoprotein 70kDa polypeptide (RNP antigen)	1.57244
LSM5	null	LSM5	LSM5 homolog, U6 small nuclear RNA associated (S. cerevisiae)	1.57083
RAB22A	null	RAB22A	RAB22A, member RAS oncogene family	1.57028
ARHGAP21	null	ARHGAP21	Rho GTPase activating protein 21	1.56994
NEUROD6	null	NEUROD6	neurogenic differentiation 6	1.56639
JAM2	null	JAM2	junctional adhesion molecule 2	1.56636
DNAJC5	null	DNAJC5	DnaJ (Hsp40) homolog, subfamily C, member 5	1.56456
CIT	null	CIT	citron (rho-interacting, serine/threonine kinase 21)	1.55672
SRP72	null	SRP72	signal recognition particle 72kDa	1.55565
PCDHAC2	null	PCDHAC2	protocadherin alpha subfamily C, 2	1.55379
SNX17	null	SNX17	sorting nexin 17	1.55024
RNF8	null	RNF8	ring finger protein 8	1.53969
NLGN4X	null	NLGN4X	neuroligin 4, X-linked	1.53734
ATR	null	ATR	ataxia telangiectasia and Rad3 related	1.53589
SFRS12	null	SFRS12	splicing factor, arginine/serine-rich 12	1.53138
FALZ	null	FALZ	fetal Alzheimer antigen	1.53109
AGC1	null	AGC1	aggrecan 1 (chondroitin sulfate proteoglycan 1, large aggregating proteoglycan, antigen identified by monoclonal antibody A0122)	1.52925
SF3B1	null	SF3B1	splicing factor 3b, subunit 1, 155kDa	1.52874
IPO13	null	IPO13	importin 13	1.52465
MAP2	null	MAP2	microtubule-associated protein 2	1.5232
MGC48628	null	MGC48628	-	1.52213
CYBA	null	CYBA	cytochrome b-245, alpha polypeptide	1.52188
SMARCC1	null	SMARCC1	SWI/SNF related, matrix associated, actin dependent regulator of chromatin, subfamily c, member 1	1.52182
PYGO2	null	PYGO2	pygopus homolog 2 (Drosophila)	1.52046
AZIN1	null	AZIN1	antizyme inhibitor 1	1.51907
ZC3H15	null	null	null	1.51716
C14ORF147	null	C14ORF147	chromosome 14 open reading frame 147	1.51377
CENTG2	null	CENTG2	centaurin, gamma 2	1.51322
SKIV2L2	null	SKIV2L2	superkiller viralicidic activity 2-like 2 (S. cerevisiae)	1.51291
SFRS2	null	SFRS2	splicing factor, arginine/serine-rich 2	1.51258
RUTBC3	null	RUTBC3	RUN and TBC1 domain containing 3	1.51063
BCL3	null	BCL3	B-cell CLL/lymphoma 3	1.51016
RAC2	null	RAC2	ras-related C3 botulinum toxin substrate 2 (rho family, small GTP binding protein Rac2)	1.50839
NUP54	null	NUP54	nucleoporin 54kDa	1.5071
NDEL1	null	NDEL1	nudE nuclear distribution gene E homolog like 1 (A. nidulans)	1.50566
NPTXR	null	NPTXR	neuronal pentraxin receptor	1.50515
CDC42	null	CDC42	cell division cycle 42 (GTP binding protein, 25kDa)	1.50208
TMEM35	null	TMEM35	transmembrane protein 35	1.5004
UACA	null	UACA	uveal autoantigen with coiled-coil domains and ankyrin repeats	1.49928
CYLN2	null	CYLN2	cytoplasmic linker 2	1.49827
AADAT	null	AADAT	aminoadipate aminotransferase	1.49556
C1ORF35	null	C1ORF35	chromosome 1 open reading frame 35	1.49481
CHN1	null	CHN1	chimerin (chimaerin) 1	1.4922
KIAA0999	null	KIAA0999	-	1.4922
KRT8	null	KRT8	keratin 8	1.49102
CWF19L2	null	CWF19L2	CWF19-like 2, cell cycle control (S. pombe)	1.49022
TSPAN4	null	TSPAN4	tetraspanin 4	1.49002
TALDO1	null	TALDO1	transaldolase 1	1.48732
PROSC	null	PROSC	proline synthetase co-transcribed homolog (bacterial)	1.48474
GPR63	null	GPR63	G protein-coupled receptor 63	1.48198
IQSEC1	null	IQSEC1	IQ motif and Sec7 domain 1	1.48125
TM9SF2	null	TM9SF2	transmembrane 9 superfamily member 2	1.48021
TMEM33	null	TMEM33	transmembrane protein 33	1.47949
ASMTL	null	ASMTL	acetylserotonin O-methyltransferase-like	1.47876
SMPD3	null	SMPD3	sphingomyelin phosphodiesterase 3, neutral membrane (neutral sphingomyelinase II)	1.47481
ACP1	null	ACP1	acid phosphatase 1, soluble	1.47279
CD2BP2	null	CD2BP2	CD2 (cytoplasmic tail) binding protein 2	1.47208
COQ9	null	COQ9	coenzyme Q9 homolog (S. cerevisiae)	1.47007
SLC29A1	null	SLC29A1	solute carrier family 29 (nucleoside transporters), member 1	1.46888
ETV5	null	ETV5	ets variant gene 5 (ets-related molecule)	1.46388
ZHX2	null	ZHX2	zinc fingers and homeoboxes 2	1.46323
NMT2	null	NMT2	N-myristoyltransferase 2	1.46289
WRN	null	WRN	Werner syndrome	1.45783
C15ORF44	null	C15ORF44	chromosome 15 open reading frame 44	1.45763
C14ORF21	null	C14ORF21	chromosome 14 open reading frame 21	1.45616
RXRA	null	RXRA	retinoid X receptor, alpha	1.45537
SMCR7L	null	SMCR7L	Smith-Magenis syndrome chromosome region, candidate 7-like	1.45038
ANKRD10	null	ANKRD10	ankyrin repeat domain 10	1.43842
ABLIM1	null	ABLIM1	actin binding LIM protein 1	1.43537
ATP6V1B2	null	ATP6V1B2	ATPase, H+ transporting, lysosomal 56/58kDa, V1 subunit B2	1.43483
ESD	null	ESD	esterase D/formylglutathione hydrolase	1.42682
RAB7	null	RAB7	RAB7, member RAS oncogene family	1.42559
UBE2R2	null	UBE2R2	ubiquitin-conjugating enzyme E2R 2	1.42464
LOC441869	null	LOC441869	-	1.4229
C14ORF76	null	C14ORF76	chromosome 14 open reading frame 76	1.42149
THOC4	null	THOC4	THO complex 4	1.41761
THRB	null	THRB	thyroid hormone receptor, beta (erythroblastic leukemia viral (v-erb-a) oncogene homolog 2, avian)	1.41424
LRRC29	null	LRRC29	leucine rich repeat containing 29	1.41277
C8ORF38	null	C8ORF38	chromosome 8 open reading frame 38	1.40964
BRD4	null	BRD4	bromodomain containing 4	1.40861
DSCAML1	null	DSCAML1	Down syndrome cell adhesion molecule like 1	1.40782
EPC2	null	EPC2	enhancer of polycomb homolog 2 (Drosophila)	1.40767
ATBF1	null	ATBF1	AT-binding transcription factor 1	1.40748
KIF5B	null	KIF5B	kinesin family member 5B	1.40678
MRPL42	null	MRPL42	mitochondrial ribosomal protein L42	1.40579
NAG6	null	NAG6	-	1.40321
PRRT2	null	PRRT2	proline-rich transmembrane protein 2	1.40096
ARL2	null	ARL2	ADP-ribosylation factor-like 2	1.40003
BXDC1	null	BXDC1	brix domain containing 1	1.39948
PPFIA3	null	PPFIA3	protein tyrosine phosphatase, receptor type, f polypeptide (PTPRF), interacting protein (liprin), alpha 3	1.39647
AAK1	null	AAK1	AP2 associated kinase 1	1.392
NAT13	null	NAT13	N-acetyltransferase 13	1.39045
COX4I1	null	COX4I1	cytochrome c oxidase subunit IV isoform 1	1.39039
SACM1L	null	SACM1L	SAC1 suppressor of actin mutations 1-like (yeast)	1.38769
CCDC97	null	CCDC97	coiled-coil domain containing 97	1.38498
MCM3AP	null	MCM3AP	MCM3 minichromosome maintenance deficient 3 (S. cerevisiae) associated protein	1.38452
ZBED1	null	ZBED1	zinc finger, BED-type containing 1	1.38389
ERC1	null	ERC1	ELKS/RAB6-interacting/CAST family member 1	1.38357
LCP1	null	LCP1	lymphocyte cytosolic protein 1 (L-plastin)	1.37949
ZFP161	null	ZFP161	zinc finger protein 161 homolog (mouse)	1.37891
DIRAS1	null	DIRAS1	DIRAS family, GTP-binding RAS-like 1	1.37797
TCEB1	null	TCEB1	transcription elongation factor B (SIII), polypeptide 1 (15kDa, elongin C)	1.37073
VPS4B	null	VPS4B	vacuolar protein sorting 4 homolog B (S. cerevisiae)	1.37058
STOM	null	STOM	stomatin	1.36992
EIF2B2	null	EIF2B2	eukaryotic translation initiation factor 2B, subunit 2 beta, 39kDa	1.36973
EIF3S6IP	null	EIF3S6IP	eukaryotic translation initiation factor 3, subunit 6 interacting protein	1.36939
ACVR2B	null	ACVR2B	activin A receptor, type IIB	1.3689
ARFRP1	null	ARFRP1	ADP-ribosylation factor related protein 1	1.3657
ZNF410	null	ZNF410	zinc finger protein 410	1.36356
USP33	null	USP33	ubiquitin specific peptidase 33	1.36024
GNB2L1	null	GNB2L1	guanine nucleotide binding protein (G protein), beta polypeptide 2-like 1	1.35979
HEBP1	null	HEBP1	heme binding protein 1	1.35924
PRKAR2A	null	PRKAR2A	protein kinase, cAMP-dependent, regulatory, type II, alpha	1.35687
PHF2	null	PHF2	PHD finger protein 2	1.35641
C6ORF134	null	C6ORF134	chromosome 6 open reading frame 134	1.35473
MRPS7	null	MRPS7	mitochondrial ribosomal protein S7	1.35388
PABPN1	null	PABPN1	poly(A) binding protein, nuclear 1	1.35259
FMNL2	null	FMNL2	formin-like 2	1.35162
HCFC1	null	HCFC1	host cell factor C1 (VP16-accessory protein)	1.3515
TTLL5	null	TTLL5	tubulin tyrosine ligase-like family, member 5	1.34735
CCK	null	CCK	cholecystokinin	1.34633
CYB561	null	CYB561	cytochrome b-561	1.3423
MRPL43	null	MRPL43	mitochondrial ribosomal protein L43	1.33943
MRPL41	null	MRPL41	mitochondrial ribosomal protein L41	1.3388
GRAMD1A	null	GRAMD1A	GRAM domain containing 1A	1.33745
TMEM65	null	TMEM65	transmembrane protein 65	1.33592
DNM1L	null	DNM1L	dynamin 1-like	1.33544
DDX49	null	DDX49	DEAD (Asp-Glu-Ala-Asp) box polypeptide 49	1.33449
RNF113A	null	RNF113A	ring finger protein 113A	1.33398
MLYCD	null	MLYCD	malonyl-CoA decarboxylase	1.33263
NRIP1	null	NRIP1	nuclear receptor interacting protein 1	1.33148
NUDT3	null	NUDT3	nudix (nucleoside diphosphate linked moiety X)-type motif 3	1.32971
B3GAT3	null	B3GAT3	beta-1,3-glucuronyltransferase 3 (glucuronosyltransferase I)	1.32779
C1ORF151	null	C1ORF151	chromosome 1 open reading frame 151	1.32775
OCIAD1	null	OCIAD1	OCIA domain containing 1	1.3277
C3ORF17	null	C3ORF17	chromosome 3 open reading frame 17	1.32538
STX5	null	STX5	syntaxin 5	1.32459
PPP2R5C	null	PPP2R5C	protein phosphatase 2, regulatory subunit B (B56), gamma isoform	1.32066
RP11-301I17.1	null	RP11-301I17.1	-	1.32029
TUB	null	TUB	tubby homolog (mouse)	1.31993
RAB5B	null	RAB5B	RAB5B, member RAS oncogene family	1.31757
PREI3	null	PREI3	preimplantation protein 3	1.31722
NELF	null	NELF	nasal embryonic LHRH factor	1.31634
CHFR	null	CHFR	checkpoint with forkhead and ring finger domains	1.31575
SMOX	null	SMOX	spermine oxidase	1.31565
C10ORF7	null	C10ORF7	chromosome 10 open reading frame 7	1.31564
TMEM60	null	TMEM60	transmembrane protein 60	1.31401
RPL13A	null	RPL13A	ribosomal protein L13a	1.31294
IVNS1ABP	null	IVNS1ABP	influenza virus NS1A binding protein	1.3122
SMURF2	null	SMURF2	SMAD specific E3 ubiquitin protein ligase 2	1.31136
SLBP	null	SLBP	stem-loop (histone) binding protein	1.31098
OCM	null	OCM	oncomodulin	1.31045
GABRB3	null	GABRB3	gamma-aminobutyric acid (GABA) A receptor, beta 3	1.31038
UBXD2	null	UBXD2	UBX domain containing 2	1.3083
PSMA8	null	PSMA8	proteasome (prosome, macropain) subunit, alpha type, 8	1.30511
ZNF451	null	ZNF451	zinc finger protein 451	1.30498
RIMS1	null	RIMS1	regulating synaptic membrane exocytosis 1	1.29804
WAC	null	WAC	WW domain containing adaptor with coiled-coil	1.29777
C20ORF102	null	C20ORF102	chromosome 20 open reading frame 102	1.29469
PARC	null	PARC	-	1.29416
PDDC1	null	PDDC1	Parkinson disease 7 domain containing 1	1.29359
KRIT1	null	KRIT1	KRIT1, ankyrin repeat containing	1.29308
TEX10	null	TEX10	testis expressed sequence 10	1.29296
FLJ42562	null	FLJ42562	-	1.2907
CCNJ	null	CCNJ	cyclin J	1.29041
SUB1	null	SUB1	SUB1 homolog (S. cerevisiae)	1.28983
RPL5	null	RPL5	ribosomal protein L5	1.28838
CPXM2	null	CPXM2	carboxypeptidase X (M14 family), member 2	1.28807
C20ORF133	null	C20ORF133	chromosome 20 open reading frame 133	1.28764
CALR	null	CALR	calreticulin	1.28703
FAM120C	null	FAM120C	family with sequence similarity 120C	1.28536
KIAA0523	null	KIAA0523	-	1.28521
FLJ14397	null	FLJ14397	-	1.28159
PLXDC2	null	PLXDC2	plexin domain containing 2	1.28037
TSR1	null	TSR1	TSR1, 20S rRNA accumulation, homolog (S. cerevisiae)	1.27972
CDC5L	null	CDC5L	CDC5 cell division cycle 5-like (S. pombe)	1.27957
NOL10	null	NOL10	nucleolar protein 10	1.26887
GZMK	null	GZMK	granzyme K (granzyme 3; tryptase II)	1.26861
NT5C2	null	NT5C2	5'-nucleotidase, cytosolic II	1.26643
IFT81	null	IFT81	intraflagellar transport 81 homolog (Chlamydomonas)	1.26559
GATAD2A	null	GATAD2A	GATA zinc finger domain containing 2A	1.26486
ARHGAP12	null	ARHGAP12	Rho GTPase activating protein 12	1.26285
P4HA2	null	P4HA2	procollagen-proline, 2-oxoglutarate 4-dioxygenase (proline 4-hydroxylase), alpha polypeptide II	1.26234
VGLL4	null	VGLL4	vestigial like 4 (Drosophila)	1.26208
CAMK2B	null	CAMK2B	calcium/calmodulin-dependent protein kinase (CaM kinase) II beta	1.26195
JOSD1	null	JOSD1	Josephin domain containing 1	1.26152
RNF111	null	RNF111	ring finger protein 111	1.26127
MVD	null	MVD	mevalonate (diphospho) decarboxylase	1.26115
MAP3K7	null	MAP3K7	mitogen-activated protein kinase kinase kinase 7	1.26048
NUAK1	null	NUAK1	NUAK family, SNF1-like kinase, 1	1.25973
OXTR	null	OXTR	oxytocin receptor	1.2587
ACO2	null	ACO2	aconitase 2, mitochondrial	1.25766
C19ORF56	null	C19ORF56	chromosome 19 open reading frame 56	1.25763
C20ORF111	null	C20ORF111	chromosome 20 open reading frame 111	1.25723
TSSC1	null	TSSC1	tumor suppressing subtransferable candidate 1	1.25607
RAB28	null	RAB28	RAB28, member RAS oncogene family	1.25508
TCEA1	null	TCEA1	transcription elongation factor A (SII), 1	1.25436
ZF	null	ZF	-	1.25388
NRF1	null	NRF1	nuclear respiratory factor 1	1.25351
HSP90B1	null	HSP90B1	heat shock protein 90kDa beta (Grp94), member 1	1.25246
LARGE	null	LARGE	like-glycosyltransferase	1.25156
XPNPEP1	null	XPNPEP1	X-prolyl aminopeptidase (aminopeptidase P) 1, soluble	1.25137
JAZF1	null	JAZF1	JAZF zinc finger 1	1.24954
C1ORF149	null	C1ORF149	chromosome 1 open reading frame 149	1.24906
RRAS	null	RRAS	related RAS viral (r-ras) oncogene homolog	1.24828
RBM24	null	RBM24	RNA binding motif protein 24	1.2482
PODXL2	null	PODXL2	podocalyxin-like 2	1.24521
ATG3	null	ATG3	ATG3 autophagy related 3 homolog (S. cerevisiae)	1.24509
NUB1	null	NUB1	negative regulator of ubiquitin-like proteins 1	1.24256
C11ORF73	null	C11ORF73	chromosome 11 open reading frame 73	1.23987
LAYN	null	LAYN	layilin	1.23899
AKAP6	null	AKAP6	A kinase (PRKA) anchor protein 6	1.23694
LAS1L	null	LAS1L	LAS1-like (S. cerevisiae)	1.23602
ABCD3	null	ABCD3	ATP-binding cassette, sub-family D (ALD), member 3	1.23407
SWAP70	null	SWAP70	-	1.23359
SMARCA5	null	SMARCA5	SWI/SNF related, matrix associated, actin dependent regulator of chromatin, subfamily a, member 5	1.23222
MID2	null	MID2	midline 2	1.2297
ANKRD29	null	ANKRD29	ankyrin repeat domain 29	1.22859
SLC25A34	null	SLC25A34	solute carrier family 25, member 34	1.22818
DEXI	null	DEXI	-	1.228
SLC44A2	null	SLC44A2	solute carrier family 44, member 2	1.22585
GEMIN7	null	GEMIN7	gem (nuclear organelle) associated protein 7	1.22582
ARHGDIA	null	ARHGDIA	Rho GDP dissociation inhibitor (GDI) alpha	1.22437
TMEM14C	null	TMEM14C	transmembrane protein 14C	1.22408
PISD	null	PISD	phosphatidylserine decarboxylase	1.22334
POLR2J	null	POLR2J	polymerase (RNA) II (DNA directed) polypeptide J, 13.3kDa	1.22131
SPATA5	null	SPATA5	spermatogenesis associated 5	1.21866
HOXB5	null	HOXB5	homeobox B5	1.21652
POSTN	null	POSTN	periostin, osteoblast specific factor	1.21506
FXC1	null	FXC1	fracture callus 1 homolog (rat)	1.21461
USP9X	null	USP9X	ubiquitin specific peptidase 9, X-linked	1.21422
MBD3	null	MBD3	methyl-CpG binding domain protein 3	1.21362
PRICKLE2	null	PRICKLE2	prickle homolog 2 (Drosophila)	1.2123
MRPL9	null	MRPL9	mitochondrial ribosomal protein L9	1.21068
C20ORF45	null	C20ORF45	chromosome 20 open reading frame 45	1.20856
PGFL	null	PGFL	placental growth factor-like	1.20542
R3HDM1	null	R3HDM1	R3H domain containing 1	1.20525
PPM1A	null	PPM1A	protein phosphatase 1A (formerly 2C), magnesium-dependent, alpha isoform	1.20374
SAR1B	null	SAR1B	SAR1 gene homolog B (S. cerevisiae)	1.20368
ALAS1	null	ALAS1	aminolevulinate, delta-, synthase 1	1.20352
YKT6	null	YKT6	YKT6 v-SNARE homolog (S. cerevisiae)	1.20162
SFRS5	null	SFRS5	splicing factor, arginine/serine-rich 5	1.20118
KLHL11	null	KLHL11	kelch-like 11 (Drosophila)	1.20089
GIMAP4	null	GIMAP4	GTPase, IMAP family member 4	1.20019
TTC1	null	TTC1	tetratricopeptide repeat domain 1	1.20013
COG7	null	COG7	component of oligomeric golgi complex 7	1.19937
LMO4	null	LMO4	LIM domain only 4	1.19756
POLR2A	null	POLR2A	polymerase (RNA) II (DNA directed) polypeptide A, 220kDa	1.19671
PITPNM2	null	PITPNM2	phosphatidylinositol transfer protein, membrane-associated 2	1.19351
NDUFS2	null	NDUFS2	NADH dehydrogenase (ubiquinone) Fe-S protein 2, 49kDa (NADH-coenzyme Q reductase)	1.19111
STOX2	null	STOX2	storkhead box 2	1.19057
EIF2A	null	EIF2A	eukaryotic translation initiation factor 2A, 65kDa	1.18795
GJB1	null	GJB1	gap junction protein, beta 1, 32kDa (connexin 32, Charcot-Marie-Tooth neuropathy, X-linked)	1.18675
CDKL5	null	CDKL5	cyclin-dependent kinase-like 5	1.18656
HCCS	null	HCCS	holocytochrome c synthase (cytochrome c heme-lyase)	1.18473
PLA2G4A	null	PLA2G4A	phospholipase A2, group IVA (cytosolic, calcium-dependent)	1.17962
ATP5C1	null	ATP5C1	ATP synthase, H+ transporting, mitochondrial F1 complex, gamma polypeptide 1	1.17928
SSR4	null	SSR4	signal sequence receptor, delta (translocon-associated protein delta)	1.17723
FAM33A	null	FAM33A	family with sequence similarity 33, member A	1.17705
HLA-DPB1	null	HLA-DPB1	major histocompatibility complex, class II, DP beta 1	1.17503
PDCL3	null	PDCL3	phosducin-like 3	1.17457
TBC1D14	null	TBC1D14	TBC1 domain family, member 14	1.17457
CSTB	null	CSTB	cystatin B (stefin B)	1.17304
ERH	null	ERH	enhancer of rudimentary homolog (Drosophila)	1.1721
PCDH19	null	PCDH19	protocadherin 19	1.17186
KIAA1276	null	KIAA1276	-	1.17031
USP48	null	USP48	ubiquitin specific peptidase 48	1.17018
RPS4X	null	RPS4X	ribosomal protein S4, X-linked	1.16924
C14ORF131	null	C14ORF131	chromosome 14 open reading frame 131	1.16907
UBE2I	null	UBE2I	ubiquitin-conjugating enzyme E2I (UBC9 homolog, yeast)	1.1675
MAFK	null	MAFK	v-maf musculoaponeurotic fibrosarcoma oncogene homolog K (avian)	1.16732
C12ORF51	null	C12ORF51	chromosome 12 open reading frame 51	1.16711
HYAL2	null	HYAL2	hyaluronoglucosaminidase 2	1.1666
ZIC4	null	ZIC4	Zic family member 4	1.16414
IDI1	null	IDI1	isopentenyl-diphosphate delta isomerase 1	1.15934
SORL1	null	SORL1	sortilin-related receptor, L(DLR class) A repeats-containing	1.15932
FBXL4	null	FBXL4	F-box and leucine-rich repeat protein 4	1.15825
CNOT8	null	CNOT8	CCR4-NOT transcription complex, subunit 8	1.15798
CDH13	null	CDH13	cadherin 13, H-cadherin (heart)	1.15753
GON4L	null	GON4L	gon-4-like (C.elegans)	1.15668
MRPL30	null	MRPL30	mitochondrial ribosomal protein L30	1.15489
C14ORF159	null	C14ORF159	chromosome 14 open reading frame 159	1.15114
RUVBL1	null	RUVBL1	RuvB-like 1 (E. coli)	1.15037
CKM	null	CKM	creatine kinase, muscle	1.1484
FASN	null	FASN	fatty acid synthase	1.14835
LMO1	null	LMO1	LIM domain only 1 (rhombotin 1)	1.14678
RPL37	null	RPL37	ribosomal protein L37	1.14546
RAE1	null	RAE1	RAE1 RNA export 1 homolog (S. pombe)	1.14493
VAMP2	null	VAMP2	vesicle-associated membrane protein 2 (synaptobrevin 2)	1.14472
TAF12	null	TAF12	TAF12 RNA polymerase II, TATA box binding protein (TBP)-associated factor, 20kDa	1.14421
BNC2	null	BNC2	basonuclin 2	1.14388
REP15	null	REP15	-	1.14159
MRPS18C	null	MRPS18C	mitochondrial ribosomal protein S18C	1.13908
KRTAP4-4	null	KRTAP4-4	keratin associated protein 4-4	1.13892
C2ORF49	null	C2ORF49	chromosome 2 open reading frame 49	1.1362
AIP	null	AIP	aryl hydrocarbon receptor interacting protein	1.1359
AHNAK	null	AHNAK	AHNAK nucleoprotein (desmoyokin)	1.13538
UFD1L	null	UFD1L	ubiquitin fusion degradation 1 like (yeast)	1.13462
OLFML2A	null	OLFML2A	olfactomedin-like 2A	1.13374
EFNB3	null	EFNB3	ephrin-B3	1.13283
NDUFC1	null	NDUFC1	NADH dehydrogenase (ubiquinone) 1, subcomplex unknown, 1, 6kDa	1.12936
NUDCD2	null	NUDCD2	NudC domain containing 2	1.12915
LRRC14	null	LRRC14	leucine rich repeat containing 14	1.12745
ZNF41	null	ZNF41	zinc finger protein 41	1.12744
ANKRD52	null	ANKRD52	ankyrin repeat domain 52	1.12742
FBXL10	null	FBXL10	F-box and leucine-rich repeat protein 10	1.12702
C15ORF40	null	C15ORF40	chromosome 15 open reading frame 40	1.12565
ING4	null	ING4	inhibitor of growth family, member 4	1.12489
NRP1	null	NRP1	neuropilin 1	1.12449
CAPNS1	null	CAPNS1	calpain, small subunit 1	1.12404
SLC4A11	null	SLC4A11	solute carrier family 4, sodium bicarbonate transporter-like, member 11	1.12394
CHRNB3	null	CHRNB3	cholinergic receptor, nicotinic, beta 3	1.12245
SLITRK4	null	SLITRK4	SLIT and NTRK-like family, member 4	1.1224
KNS2	null	KNS2	kinesin 2	1.12098
GARS	null	GARS	glycyl-tRNA synthetase	1.11694
RPL36	null	RPL36	ribosomal protein L36	1.11668
ZZEF1	null	ZZEF1	zinc finger, ZZ-type with EF-hand domain 1	1.11483
PHACTR1	null	PHACTR1	phosphatase and actin regulator 1	1.11255
DLG2	null	DLG2	discs, large homolog 2, chapsyn-110 (Drosophila)	1.11153
PRPSAP1	null	PRPSAP1	phosphoribosyl pyrophosphate synthetase-associated protein 1	1.11093
G6PC3	null	G6PC3	glucose 6 phosphatase, catalytic, 3	1.11013
MAP1B	null	MAP1B	microtubule-associated protein 1B	1.11012
FEZ1	null	FEZ1	fasciculation and elongation protein zeta 1 (zygin I)	1.11005
GABRA6	null	GABRA6	gamma-aminobutyric acid (GABA) A receptor, alpha 6	1.1088
WDTC1	null	WDTC1	WD and tetratricopeptide repeats 1	1.10753
DOC2B	null	DOC2B	double C2-like domains, beta	1.10718
ATP5G2	null	ATP5G2	ATP synthase, H+ transporting, mitochondrial F0 complex, subunit C2 (subunit 9)	1.10684
PIK4CB	null	PIK4CB	phosphatidylinositol 4-kinase, catalytic, beta polypeptide	1.1067
RPL32	null	RPL32	ribosomal protein L32	1.10648
PC	null	PC	pyruvate carboxylase	1.10589
SLC35A4	null	SLC35A4	solute carrier family 35, member A4	1.10178
PVRL1	null	PVRL1	poliovirus receptor-related 1 (herpesvirus entry mediator C; nectin)	1.1012
CA10	null	CA10	carbonic anhydrase X	1.1005
CUL4B	null	CUL4B	cullin 4B	1.09978
EIF4E2	null	EIF4E2	eukaryotic translation initiation factor 4E member 2	1.09926
TXLNA	null	TXLNA	taxilin alpha	1.09868
SUMO2	null	SUMO2	SMT3 suppressor of mif two 3 homolog 2 (S. cerevisiae)	1.09816
SRP54	null	SRP54	signal recognition particle 54kDa	1.0974
ANP32E	null	ANP32E	acidic (leucine-rich) nuclear phosphoprotein 32 family, member E	1.09732
CBX7	null	CBX7	chromobox homolog 7	1.09625
TRMU	null	TRMU	tRNA 5-methylaminomethyl-2-thiouridylate methyltransferase	1.09601
NUP205	null	NUP205	nucleoporin 205kDa	1.09537
FOXH1	null	FOXH1	forkhead box H1	1.09499
CRY1	null	CRY1	cryptochrome 1 (photolyase-like)	1.09375
DAGLBETA	null	DAGLBETA	-	1.09225
ELOF1	null	ELOF1	elongation factor 1 homolog (S. cerevisiae)	1.09111
CMTM6	null	CMTM6	CKLF-like MARVEL transmembrane domain containing 6	1.08977
TAF10	null	TAF10	TAF10 RNA polymerase II, TATA box binding protein (TBP)-associated factor, 30kDa	1.08922
PICK1	null	PICK1	protein interacting with PRKCA 1	1.08783
UFM1	null	UFM1	ubiquitin-fold modifier 1	1.08705
EIF2AK3	null	EIF2AK3	eukaryotic translation initiation factor 2-alpha kinase 3	1.08689
RBBP5	null	RBBP5	retinoblastoma binding protein 5	1.08652
SYT4	null	SYT4	synaptotagmin IV	1.08618
TPBG	null	TPBG	trophoblast glycoprotein	1.08444
SPTBN1	null	SPTBN1	spectrin, beta, non-erythrocytic 1	1.08397
A2ML1	null	A2ML1	alpha-2-macroglobulin-like 1	1.08244
TIMD4	null	TIMD4	T-cell immunoglobulin and mucin domain containing 4	1.08228
SEMA6D	null	SEMA6D	sema domain, transmembrane domain (TM), and cytoplasmic domain, (semaphorin) 6D	1.08147
STMN1	null	STMN1	stathmin 1/oncoprotein 18	1.08133
LYRM2	null	LYRM2	LYR motif containing 2	1.08043
BAI3	null	BAI3	brain-specific angiogenesis inhibitor 3	1.08039
G6PD	null	G6PD	glucose-6-phosphate dehydrogenase	1.07757
EIF3S6	null	EIF3S6	eukaryotic translation initiation factor 3, subunit 6 48kDa	1.07707
EXOC5	null	EXOC5	exocyst complex component 5	1.07677
MBP	null	MBP	myelin basic protein	1.07391
PPIL4	null	PPIL4	peptidylprolyl isomerase (cyclophilin)-like 4	1.07251
ANKRD32	null	ANKRD32	ankyrin repeat domain 32	1.07216
EFNA2	null	EFNA2	ephrin-A2	1.07177
SUCLG1	null	SUCLG1	succinate-CoA ligase, GDP-forming, alpha subunit	1.06948
DMXL1	null	DMXL1	Dmx-like 1	1.06948
FLJ32312	null	FLJ32312	-	1.06935
TNMD	null	TNMD	tenomodulin	1.06849
MAGI1	null	MAGI1	membrane associated guanylate kinase, WW and PDZ domain containing 1	1.06819
GADD45A	null	GADD45A	growth arrest and DNA-damage-inducible, alpha	1.06763
CORO1A	null	CORO1A	coronin, actin binding protein, 1A	1.06745
PRPF18	null	PRPF18	PRP18 pre-mRNA processing factor 18 homolog (S. cerevisiae)	1.06732
TMEM9	null	TMEM9	transmembrane protein 9	1.06456
NDUFV2	null	NDUFV2	NADH dehydrogenase (ubiquinone) flavoprotein 2, 24kDa	1.06307
ADCYAP1R1	null	ADCYAP1R1	adenylate cyclase activating polypeptide 1 (pituitary) receptor type I	1.06283
DUOXA1	null	DUOXA1	dual oxidase maturation factor 1	1.06134
IDE	null	IDE	insulin-degrading enzyme	1.0598
SH3KBP1	null	SH3KBP1	SH3-domain kinase binding protein 1	1.05977
PBX1	null	PBX1	pre-B-cell leukemia transcription factor 1	1.05966
TSPAN3	null	TSPAN3	tetraspanin 3	1.0591
VPS26A	null	VPS26A	vacuolar protein sorting 26 homolog A (yeast)	1.05864
GRPEL1	null	GRPEL1	GrpE-like 1, mitochondrial (E. coli)	1.05827
FLJ11184	null	FLJ11184	-	1.05752
WDR1	null	WDR1	WD repeat domain 1	1.05617
ZNF462	null	ZNF462	zinc finger protein 462	1.05613
WBSCR18	null	WBSCR18	Williams Beuren syndrome chromosome region 18	1.05599
ELP3	null	ELP3	elongation protein 3 homolog (S. cerevisiae)	1.05573
RBM26	null	RBM26	RNA binding motif protein 26	1.05525
SF3B5	null	SF3B5	splicing factor 3b, subunit 5, 10kDa	1.05509
PPTC7	null	PPTC7	PTC7 protein phosphatase homolog (S. cerevisiae)	1.05471
PCDHGC4	null	PCDHGC4	protocadherin gamma subfamily C, 4	1.05409
ATAD1	null	ATAD1	ATPase family, AAA domain containing 1	1.05404
CPSF6	null	CPSF6	cleavage and polyadenylation specific factor 6, 68kDa	1.05161
TSPO	null	TSPO	translocator protein (18kDa)	1.05139
CRIP1	null	CRIP1	cysteine-rich protein 1 (intestinal)	1.05126
ZDHHC16	null	ZDHHC16	zinc finger, DHHC-type containing 16	1.05095
NDUFB3	null	NDUFB3	NADH dehydrogenase (ubiquinone) 1 beta subcomplex, 3, 12kDa	1.05086
RPL10A	null	RPL10A	ribosomal protein L10a	1.05065
HADH	null	HADH	hydroxyacyl-Coenzyme A dehydrogenase	1.04918
NDUFA13	null	NDUFA13	NADH dehydrogenase (ubiquinone) 1 alpha subcomplex, 13	1.04904
FOXM1	null	FOXM1	forkhead box M1	1.04874
MCTP1	null	MCTP1	multiple C2 domains, transmembrane 1	1.0481
FLJ10154	null	FLJ10154	-	1.04805
SYP	null	SYP	synaptophysin	1.04777
PECI	null	PECI	peroxisomal D3,D2-enoyl-CoA isomerase	1.04743
DHX38	null	DHX38	DEAH (Asp-Glu-Ala-His) box polypeptide 38	1.04714
OGFR	null	OGFR	opioid growth factor receptor	1.04599
DDX52	null	DDX52	DEAD (Asp-Glu-Ala-Asp) box polypeptide 52	1.04588
TNRC6A	null	TNRC6A	trinucleotide repeat containing 6A	1.04572
MARCH7	null	MARCH7	membrane-associated ring finger (C3HC4) 7	1.04523
ANKIB1	null	ANKIB1	ankyrin repeat and IBR domain containing 1	1.04494
SPAST	null	SPAST	spastin	1.04486
RPL24	null	RPL24	ribosomal protein L24	1.04421
PRSS12	null	PRSS12	protease, serine, 12 (neurotrypsin, motopsin)	1.04269
SETD3	null	SETD3	SET domain containing 3	1.0424
FLJ12993	null	FLJ12993	-	1.04125
P2RX1	null	P2RX1	purinergic receptor P2X, ligand-gated ion channel, 1	1.04086
MTFR1	null	MTFR1	mitochondrial fission regulator 1	1.03998
EHMT2	null	EHMT2	euchromatic histone-lysine N-methyltransferase 2	1.03818
MARS	null	MARS	methionine-tRNA synthetase	1.03778
DDX42	null	DDX42	DEAD (Asp-Glu-Ala-Asp) box polypeptide 42	1.03741
DNAJC18	null	DNAJC18	DnaJ (Hsp40) homolog, subfamily C, member 18	1.03739
ABHD4	null	ABHD4	abhydrolase domain containing 4	1.03725
DHRS2	null	DHRS2	dehydrogenase/reductase (SDR family) member 2	1.03711
CENTB5	null	CENTB5	centaurin, beta 5	1.03653
NGFR	null	NGFR	nerve growth factor receptor (TNFR superfamily, member 16)	1.03416
HSPB1	null	HSPB1	heat shock 27kDa protein 1	1.0331
AMD1	null	AMD1	adenosylmethionine decarboxylase 1	1.03205
RPL23A	null	RPL23A	ribosomal protein L23a	1.02872
NSFL1C	null	NSFL1C	NSFL1 (p97) cofactor (p47)	1.02811
ZCCHC7	null	ZCCHC7	zinc finger, CCHC domain containing 7	1.02738
UBE4B	null	UBE4B	ubiquitination factor E4B (UFD2 homolog, yeast)	1.02723
COX7B	null	COX7B	cytochrome c oxidase subunit VIIb	1.02554
SNRPD1	null	SNRPD1	small nuclear ribonucleoprotein D1 polypeptide 16kDa	1.02518
PPIG	null	PPIG	peptidylprolyl isomerase G (cyclophilin G)	1.02516
TINF2	null	TINF2	TERF1 (TRF1)-interacting nuclear factor 2	1.02466
TMEM158	null	TMEM158	transmembrane protein 158	1.02403
SAP30BP	null	SAP30BP	SAP30 binding protein	1.02361
DNTTIP1	null	DNTTIP1	deoxynucleotidyltransferase, terminal, interacting protein 1	1.02314
LARP6	null	LARP6	La ribonucleoprotein domain family, member 6	1.02242
C6ORF136	null	C6ORF136	chromosome 6 open reading frame 136	1.02169
TTC14	null	TTC14	tetratricopeptide repeat domain 14	1.02047
PIK3C3	null	PIK3C3	phosphoinositide-3-kinase, class 3	1.01866
HIRIP3	null	HIRIP3	HIRA interacting protein 3	1.01648
FAM51A1	null	FAM51A1	family with sequence similarity 51, member A1	1.01619
RHOA	null	RHOA	ras homolog gene family, member A	1.01592
BCAP31	null	BCAP31	B-cell receptor-associated protein 31	1.01384
FBXW2	null	FBXW2	F-box and WD-40 domain protein 2	1.01302
NR1H3	null	NR1H3	nuclear receptor subfamily 1, group H, member 3	1.01277
SAS10	null	SAS10	-	1.01231
TTK	null	TTK	TTK protein kinase	1.01189
RCBTB2	null	RCBTB2	regulator of chromosome condensation (RCC1) and BTB (POZ) domain containing protein 2	1.01048
MAP3K13	null	MAP3K13	mitogen-activated protein kinase kinase kinase 13	1.01033
PHLDA3	null	PHLDA3	pleckstrin homology-like domain, family A, member 3	1.01026
KIAA1155	null	KIAA1155	-	1.00974
SLC9A7	null	SLC9A7	solute carrier family 9 (sodium/hydrogen exchanger), member 7	1.00921
SLC25A12	null	SLC25A12	solute carrier family 25 (mitochondrial carrier, Aralar), member 12	1.00817
DERL2	null	DERL2	Der1-like domain family, member 2	1.0077
NDUFA4	null	NDUFA4	NADH dehydrogenase (ubiquinone) 1 alpha subcomplex, 4, 9kDa	1.00693
CHKA	null	CHKA	choline kinase alpha	1.0059
GNB5	null	GNB5	guanine nucleotide binding protein (G protein), beta 5	1.00493
CTSC	null	CTSC	cathepsin C	1.00481
SSH2	null	SSH2	slingshot homolog 2 (Drosophila)	1.00422
OSGIN2	null	OSGIN2	oxidative stress induced growth inhibitor family member 2	1.00414
LASP1	null	LASP1	LIM and SH3 protein 1	1.0022
PLEKHB2	null	PLEKHB2	pleckstrin homology domain containing, family B (evectins) member 2	1.00153
KIAA0960	null	KIAA0960	-	1.00142
C3	null	C3	complement component 3	1.00134
PENK	null	PENK	proenkephalin	1.00113
RBM13	null	RBM13	RNA binding motif protein 13	1.00089
ADIPOR2	null	ADIPOR2	adiponectin receptor 2	0.999404
NFASC	null	NFASC	neurofascin homolog (chicken)	0.999372
PLEKHA5	null	PLEKHA5	pleckstrin homology domain containing, family A member 5	0.997812
DAG1	null	DAG1	dystroglycan 1 (dystrophin-associated glycoprotein 1)	0.997654
MAN2C1	null	MAN2C1	mannosidase, alpha, class 2C, member 1	0.996448
CPNE9	null	CPNE9	copine family member IX	0.995955
RUNX3	null	RUNX3	runt-related transcription factor 3	0.99478
TSC1	null	TSC1	tuberous sclerosis 1	0.993442
ATP6V1F	null	ATP6V1F	ATPase, H+ transporting, lysosomal 14kDa, V1 subunit F	0.993178
EDC4	null	EDC4	enhancer of mRNA decapping 4	0.992397
GABBR1	null	GABBR1	gamma-aminobutyric acid (GABA) B receptor, 1	0.991378
ENDOGL1	null	ENDOGL1	endonuclease G-like 1	0.991108
SHOX2	null	SHOX2	short stature homeobox 2	0.99047
DDEF1	null	DDEF1	development and differentiation enhancing factor 1	0.989813
NPTX1	null	NPTX1	neuronal pentraxin I	0.988634
C19ORF58	null	C19ORF58	chromosome 19 open reading frame 58	0.988621
ACAT2	null	ACAT2	acetyl-Coenzyme A acetyltransferase 2 (acetoacetyl Coenzyme A thiolase)	0.988466
RABL4	null	RABL4	RAB, member of RAS oncogene family-like 4	0.98838
NEBL	null	NEBL	nebulette	0.986988
GNAS	null	GNAS	GNAS complex locus	0.986911
TMEM136	null	TMEM136	transmembrane protein 136	0.986124
PROSAPIP1	null	PROSAPIP1	-	0.986007
CXCR3	null	CXCR3	chemokine (C-X-C motif) receptor 3	0.985877
STAM	null	STAM	signal transducing adaptor molecule (SH3 domain and ITAM motif) 1	0.984808
FBXW5	null	FBXW5	F-box and WD-40 domain protein 5	0.983936
CDH6	null	CDH6	cadherin 6, type 2, K-cadherin (fetal kidney)	0.983809
LYSMD2	null	LYSMD2	LysM, putative peptidoglycan-binding, domain containing 2	0.983604
SLC25A5	null	SLC25A5	solute carrier family 25 (mitochondrial carrier; adenine nucleotide translocator), member 5	0.9832
OSBPL8	null	OSBPL8	oxysterol binding protein-like 8	0.98254
RAB11B	null	RAB11B	RAB11B, member RAS oncogene family	0.981353
CTSO	null	CTSO	cathepsin O	0.980943
AFG3L2	null	AFG3L2	AFG3 ATPase family gene 3-like 2 (yeast)	0.979731
WBP2NL	null	WBP2NL	WBP2 N-terminal like	0.979722
CCL17	null	CCL17	chemokine (C-C motif) ligand 17	0.979329
CDK5R1	null	CDK5R1	cyclin-dependent kinase 5, regulatory subunit 1 (p35)	0.978554
AS3MT	null	AS3MT	arsenic (+3 oxidation state) methyltransferase	0.978205
ERCC1	null	ERCC1	excision repair cross-complementing rodent repair deficiency, complementation group 1 (includes overlapping antisense sequence)	0.977958
FKBP1A	null	FKBP1A	FK506 binding protein 1A, 12kDa	0.977762
CBLL1	null	CBLL1	Cas-Br-M (murine) ecotropic retroviral transforming sequence-like 1	0.977168
RPS19	null	RPS19	ribosomal protein S19	0.976604
ZBTB20	null	ZBTB20	zinc finger and BTB domain containing 20	0.976315
TMEM85	null	TMEM85	transmembrane protein 85	0.975874
NFKB1	null	NFKB1	nuclear factor of kappa light polypeptide gene enhancer in B-cells 1 (p105)	0.975266
GPR37	null	GPR37	G protein-coupled receptor 37 (endothelin receptor type B-like)	0.974582
SLTM	null	SLTM	SAFB-like, transcription modulator	0.974513
SC4MOL	null	SC4MOL	sterol-C4-methyl oxidase-like	0.971744
SORCS2	null	SORCS2	sortilin-related VPS10 domain containing receptor 2	0.971038
SCN1B	null	SCN1B	sodium channel, voltage-gated, type I, beta	0.969991
RIC3	null	RIC3	resistance to inhibitors of cholinesterase 3 homolog (C. elegans)	0.969315
RASD1	null	RASD1	RAS, dexamethasone-induced 1	0.968061
TXNIP	null	TXNIP	thioredoxin interacting protein	0.967423
WDR31	null	WDR31	WD repeat domain 31	0.967125
EFHD2	null	EFHD2	EF-hand domain family, member D2	0.966478
WDR42A	null	WDR42A	WD repeat domain 42A	0.966306
SNUPN	null	SNUPN	snurportin 1	0.966293
FSTL5	null	FSTL5	follistatin-like 5	0.965804
FKBP8	null	FKBP8	FK506 binding protein 8, 38kDa	0.965711
MAPK10	null	MAPK10	mitogen-activated protein kinase 10	0.965065
PHKB	null	PHKB	phosphorylase kinase, beta	0.964359
NIPBL	null	NIPBL	Nipped-B homolog (Drosophila)	0.964278
TRHDE	null	TRHDE	thyrotropin-releasing hormone degrading enzyme	0.963928
SLC6A8	null	SLC6A8	solute carrier family 6 (neurotransmitter transporter, creatine), member 8	0.963501
ZFYVE21	null	ZFYVE21	zinc finger, FYVE domain containing 21	0.963222
FAM102A	null	FAM102A	family with sequence similarity 102, member A	0.962929
DKFZP761H1710	null	DKFZP761H1710	-	0.962924
THRAP1	null	THRAP1	thyroid hormone receptor associated protein 1	0.961529
EIF5A	null	EIF5A	eukaryotic translation initiation factor 5A	0.961384
AKT2	null	AKT2	v-akt murine thymoma viral oncogene homolog 2	0.961244
GUCA2A	null	GUCA2A	guanylate cyclase activator 2A (guanylin)	0.960935
RBP2	null	RBP2	retinol binding protein 2, cellular	0.960684
SCYL3	null	SCYL3	SCY1-like 3 (S. cerevisiae)	0.960622
KIF21A	null	KIF21A	kinesin family member 21A	0.960579
RNF2	null	RNF2	ring finger protein 2	0.960349
IL7R	null	IL7R	interleukin 7 receptor	0.959762
COMMD2	null	COMMD2	COMM domain containing 2	0.959191
VPS16	null	VPS16	vacuolar protein sorting 16 (yeast)	0.959097
SLCO4A1	null	SLCO4A1	solute carrier organic anion transporter family, member 4A1	0.959041
BRP44	null	BRP44	brain protein 44	0.958914
PATZ1	null	PATZ1	POZ (BTB) and AT hook containing zinc finger 1	0.957576
TUSC3	null	TUSC3	tumor suppressor candidate 3	0.957022
EMP3	null	EMP3	epithelial membrane protein 3	0.956841
EIF3S4	null	EIF3S4	eukaryotic translation initiation factor 3, subunit 4 delta, 44kDa	0.956769
GALNAC4S-6ST	null	GALNAC4S-6ST	-	0.956355
BLOC1S3	null	BLOC1S3	biogenesis of lysosome-related organelles complex-1, subunit 3	0.955052
ASB3	null	ASB3	ankyrin repeat and SOCS box-containing 3	0.955026
ZNF406	null	ZNF406	zinc finger protein 406	0.954725
CD44	null	CD44	CD44 molecule (Indian blood group)	0.954685
PRSS23	null	PRSS23	protease, serine, 23	0.954521
PPP2R1A	null	PPP2R1A	protein phosphatase 2 (formerly 2A), regulatory subunit A (PR 65), alpha isoform	0.953366
DHX37	null	DHX37	DEAH (Asp-Glu-Ala-His) box polypeptide 37	0.951845
TXNL4A	null	TXNL4A	thioredoxin-like 4A	0.951789
PDCD5	null	PDCD5	programmed cell death 5	0.951618
EFNB1	null	EFNB1	ephrin-B1	0.951553
FAM72B	null	FAM72B	family with sequence similarity 72, member B	0.950745
TNIK	null	TNIK	TRAF2 and NCK interacting kinase	0.950337
GPR85	null	GPR85	G protein-coupled receptor 85	0.94962
MYBPC3	null	MYBPC3	myosin binding protein C, cardiac	0.948562
RNF170	null	RNF170	ring finger protein 170	0.94835
SYN2	null	SYN2	synapsin II	0.947774
GTDC1	null	GTDC1	glycosyltransferase-like domain containing 1	0.947752
MYEF2	null	MYEF2	myelin expression factor 2	0.947104
DPF3	null	DPF3	D4, zinc and double PHD fingers, family 3	0.946183
IL6ST	null	IL6ST	interleukin 6 signal transducer (gp130, oncostatin M receptor)	0.945503
CHERP	null	CHERP	calcium homeostasis endoplasmic reticulum protein	0.945168
SUOX	null	SUOX	sulfite oxidase	0.944572
KIAA0556	null	KIAA0556	KIAA0556	0.94403
PPT2	null	PPT2	palmitoyl-protein thioesterase 2	0.943785
UBE1DC1	null	UBE1DC1	ubiquitin-activating enzyme E1-domain containing 1	0.942836
MAP2K4	null	MAP2K4	mitogen-activated protein kinase kinase 4	0.941628
GALK1	null	GALK1	galactokinase 1	0.941514
USP52	null	USP52	ubiquitin specific peptidase 52	0.941075
CASD1	null	CASD1	CAS1 domain containing 1	0.939945
ABHD6	null	ABHD6	abhydrolase domain containing 6	0.939025
APBA2BP	null	APBA2BP	amyloid beta (A4) precursor protein-binding, family A, member 2 binding protein	0.938451
EIF2S1	null	EIF2S1	eukaryotic translation initiation factor 2, subunit 1 alpha, 35kDa	0.938233
HPS4	null	HPS4	Hermansky-Pudlak syndrome 4	0.937839
UTP14A	null	UTP14A	UTP14, U3 small nucleolar ribonucleoprotein, homolog A (yeast)	0.937487
MFSD5	null	MFSD5	major facilitator superfamily domain containing 5	0.937456
FAM79A	null	FAM79A	family with sequence similarity 79, member A	0.936497
RPP38	null	RPP38	ribonuclease P/MRP 38kDa subunit	0.934257
C1QTNF1	null	C1QTNF1	C1q and tumor necrosis factor related protein 1	0.934042
FAM18B	null	FAM18B	family with sequence similarity 18, member B	0.933317
MAP3K7IP1	null	MAP3K7IP1	mitogen-activated protein kinase kinase kinase 7 interacting protein 1	0.932606
NFS1	null	NFS1	NFS1 nitrogen fixation 1 (S. cerevisiae)	0.932415
CCDC104	null	CCDC104	coiled-coil domain containing 104	0.932198
HMGN1	null	HMGN1	high-mobility group nucleosome binding domain 1	0.932029
PLK2	null	PLK2	polo-like kinase 2 (Drosophila)	0.930548
FLJ42486	null	FLJ42486	-	0.930303
CACNA1A	null	CACNA1A	calcium channel, voltage-dependent, P/Q type, alpha 1A subunit	0.929995
SLC3A1	null	SLC3A1	1	0.929844
EPS15L1	null	EPS15L1	epidermal growth factor receptor pathway substrate 15-like 1	0.928629
FLJ20245	null	FLJ20245	-	0.928175
TFG	null	TFG	TRK-fused gene	0.927558
GMEB1	null	GMEB1	glucocorticoid modulatory element binding protein 1	0.926278
HIPK2	null	HIPK2	homeodomain interacting protein kinase 2	0.925719
TFAP2A	null	TFAP2A	transcription factor AP-2 alpha (activating enhancer binding protein 2 alpha)	0.924836
SPAG9	null	SPAG9	sperm associated antigen 9	0.924384
SRI	null	SRI	sorcin	0.922894
TMEM47	null	TMEM47	transmembrane protein 47	0.921829
PAFAH1B1	null	PAFAH1B1	platelet-activating factor acetylhydrolase, isoform Ib, alpha subunit 45kDa	0.921432
SLC22A18	null	SLC22A18	solute carrier family 22 (organic cation transporter), member 18	0.921387
DNMT3A	null	DNMT3A	DNA (cytosine-5-)-methyltransferase 3 alpha	0.91888
MDM4	null	MDM4	Mdm4, transformed 3T3 cell double minute 4, p53 binding protein (mouse)	0.918003
SYT11	null	SYT11	synaptotagmin XI	0.917466
DDIT4L	null	DDIT4L	DNA-damage-inducible transcript 4-like	0.916954
TTC27	null	TTC27	tetratricopeptide repeat domain 27	0.91634
RPS14	null	RPS14	ribosomal protein S14	0.91588
TNKS	null	TNKS	tankyrase, TRF1-interacting ankyrin-related ADP-ribose polymerase	0.914763
PSMD8	null	PSMD8	proteasome (prosome, macropain) 26S subunit, non-ATPase, 8	0.914616
AMDHD2	null	AMDHD2	amidohydrolase domain containing 2	0.914443
TUBA1	null	TUBA1	tubulin, alpha 1	0.913761
STOML1	null	STOML1	stomatin (EPB72)-like 1	0.913722
TMEFF1	null	TMEFF1	transmembrane protein with EGF-like and two follistatin-like domains 1	0.913675
RPS26	null	RPS26	ribosomal protein S26	0.913572
GPR56	null	GPR56	G protein-coupled receptor 56	0.913512
ATP8A1	null	ATP8A1	ATPase, aminophospholipid transporter (APLT), Class I, type 8A, member 1	0.91336
PCDH9	null	PCDH9	protocadherin 9	0.912398
APC	null	APC	adenomatosis polyposis coli	0.912157
ATP1A3	null	ATP1A3	ATPase, Na+/K+ transporting, alpha 3 polypeptide	0.912155
TPST1	null	TPST1	tyrosylprotein sulfotransferase 1	0.911837
NPTN	null	NPTN	neuroplastin	0.911053
LHFPL3	null	LHFPL3	lipoma HMGIC fusion partner-like 3	0.910571
SESN2	null	SESN2	sestrin 2	0.910266
KCTD16	null	KCTD16	potassium channel tetramerisation domain containing 16	0.909792
SARM1	null	SARM1	sterile alpha and TIR motif containing 1	0.909428
TYRP1	null	TYRP1	tyrosinase-related protein 1	0.908591
MRPL2	null	MRPL2	mitochondrial ribosomal protein L2	0.907203
POU3F2	null	POU3F2	POU domain, class 3, transcription factor 2	0.905099
HNRPA0	null	HNRPA0	heterogeneous nuclear ribonucleoprotein A0	0.904866
ZNF226	null	ZNF226	zinc finger protein 226	0.903867
RAD21	null	RAD21	RAD21 homolog (S. pombe)	0.903521
C14ORF11	null	C14ORF11	chromosome 14 open reading frame 11	0.903415
DCC	null	DCC	deleted in colorectal carcinoma	0.903044
TM7SF2	null	TM7SF2	transmembrane 7 superfamily member 2	0.90246
CACNA2D3	null	CACNA2D3	calcium channel, voltage-dependent, alpha 2/delta 3 subunit	0.901809
TRIP12	null	TRIP12	thyroid hormone receptor interactor 12	0.901644
CHMP6	null	CHMP6	chromatin modifying protein 6	0.900756
VPS29	null	VPS29	vacuolar protein sorting 29 (yeast)	0.898385
SPARC	null	SPARC	secreted protein, acidic, cysteine-rich (osteonectin)	0.898318
FRAG1	null	FRAG1	-	0.897836
FAM104A	null	FAM104A	family with sequence similarity 104, member A	0.897719
FBXO21	null	FBXO21	F-box protein 21	0.897535
SIAH2	null	SIAH2	seven in absentia homolog 2 (Drosophila)	0.896838
FAM111A	null	FAM111A	family with sequence similarity 111, member A	0.896238
FAT4	null	FAT4	FAT tumor suppressor homolog 4 (Drosophila)	0.895856
SCN4A	null	SCN4A	sodium channel, voltage-gated, type IV, alpha	0.893622
BAZ2B	null	BAZ2B	bromodomain adjacent to zinc finger domain, 2B	0.893322
SNRPE	null	SNRPE	small nuclear ribonucleoprotein polypeptide E	0.892065
DOCK9	null	DOCK9	dedicator of cytokinesis 9	0.891499
USP22	null	USP22	ubiquitin specific peptidase 22	0.890843
KRT222P	null	KRT222P	keratin 222 pseudogene	0.890213
KIAA1946	null	KIAA1946	KIAA1946	0.889982
SYT12	null	SYT12	synaptotagmin XII	0.889752
C1ORF164	null	C1ORF164	chromosome 1 open reading frame 164	0.888233
PRPH	null	PRPH	peripherin	0.888203
NOVA1	null	NOVA1	neuro-oncological ventral antigen 1	0.888121
RNPC3	null	RNPC3	RNA-binding region (RNP1, RRM) containing 3	0.886729
CCDC47	null	CCDC47	coiled-coil domain containing 47	0.886023
PTPN6	null	PTPN6	protein tyrosine phosphatase, non-receptor type 6	0.88559
ZNF710	null	ZNF710	zinc finger protein 710	0.884345
UPF1	null	UPF1	UPF1 regulator of nonsense transcripts homolog (yeast)	0.883858
PCSK1	null	PCSK1	proprotein convertase subtilisin/kexin type 1	0.883164
LOC283129	null	LOC283129	-	0.882775
KCNT2	null	KCNT2	potassium channel, subfamily T, member 2	0.882727
UNC50	null	UNC50	unc-50 homolog (C. elegans)	0.882631
HSPA12A	null	HSPA12A	heat shock 70kDa protein 12A	0.881525
CLDN6	null	CLDN6	claudin 6	0.88151
GNAI1	null	GNAI1	guanine nucleotide binding protein (G protein), alpha inhibiting activity polypeptide 1	0.881279
LRRC1	null	LRRC1	leucine rich repeat containing 1	0.879855
MYO18A	null	MYO18A	myosin XVIIIA	0.878519
CALB1	null	CALB1	calbindin 1, 28kDa	0.877885
SPHK1	null	SPHK1	sphingosine kinase 1	0.877577
RANGNRF	null	RANGNRF	-	0.877362
PFDN1	null	PFDN1	prefoldin subunit 1	0.876764
GBA2	null	GBA2	glucosidase, beta (bile acid) 2	0.876536
NDUFS1	null	NDUFS1	NADH dehydrogenase (ubiquinone) Fe-S protein 1, 75kDa (NADH-coenzyme Q reductase)	0.876269
HDAC9	null	HDAC9	histone deacetylase 9	0.875411
CRHBP	null	CRHBP	corticotropin releasing hormone binding protein	0.874852
RPL39	null	RPL39	ribosomal protein L39	0.874522
GNAI2	null	GNAI2	guanine nucleotide binding protein (G protein), alpha inhibiting activity polypeptide 2	0.874276
KPNA4	null	KPNA4	karyopherin alpha 4 (importin alpha 3)	0.873597
RNF10	null	RNF10	ring finger protein 10	0.872045
PAX5	null	PAX5	paired box gene 5 (B-cell lineage specific activator)	0.871898
C12ORF12	null	C12ORF12	chromosome 12 open reading frame 12	0.871281
ITPA	null	ITPA	inosine triphosphatase (nucleoside triphosphate pyrophosphatase)	0.87011
KIAA0802	null	KIAA0802	KIAA0802	0.869629
F2R	null	F2R	coagulation factor II (thrombin) receptor	0.86813
KIAA0513	null	KIAA0513	KIAA0513	0.868102
CSNK1G2	null	CSNK1G2	casein kinase 1, gamma 2	0.86786
UBE2V1	null	UBE2V1	ubiquitin-conjugating enzyme E2 variant 1	0.867805
TUBE1	null	TUBE1	tubulin, epsilon 1	0.867659
CHORDC1	null	CHORDC1	cysteine and histidine-rich domain (CHORD)-containing 1	0.867267
PLOD3	null	PLOD3	procollagen-lysine, 2-oxoglutarate 5-dioxygenase 3	0.867007
LRRC10	null	LRRC10	leucine rich repeat containing 10	0.86614
RAB3A	null	RAB3A	RAB3A, member RAS oncogene family	0.864992
SNTB2	null	SNTB2	syntrophin, beta 2 (dystrophin-associated protein A1, 59kDa, basic component 2)	0.864424
VPS36	null	VPS36	vacuolar protein sorting 36 (yeast)	0.864358
TSC22D3	null	TSC22D3	TSC22 domain family, member 3	0.864094
CMKLR1	null	CMKLR1	chemokine-like receptor 1	0.86405
C9ORF75	null	C9ORF75	chromosome 9 open reading frame 75	0.863715
SLITRK2	null	SLITRK2	SLIT and NTRK-like family, member 2	0.863639
HCLS1	null	HCLS1	hematopoietic cell-specific Lyn substrate 1	0.863626
F3	null	F3	coagulation factor III (thromboplastin, tissue factor)	0.863414
NPEPPS	null	NPEPPS	aminopeptidase puromycin sensitive	0.863087
CA5B	null	CA5B	carbonic anhydrase VB, mitochondrial	0.862186
CRYZ	null	CRYZ	crystallin, zeta (quinone reductase)	0.862178
USP10	null	USP10	ubiquitin specific peptidase 10	0.860503
ASPHD2	null	ASPHD2	aspartate beta-hydroxylase domain containing 2	0.860456
ZIC5	null	ZIC5	Zic family member 5 (odd-paired homolog, Drosophila)	0.859849
FAM58A	null	FAM58A	family with sequence similarity 58, member A	0.859786
HMP19	null	HMP19	-	0.859731
ZDHHC15	null	ZDHHC15	zinc finger, DHHC-type containing 15	0.859042
FLJ45455	null	FLJ45455	-	0.859028
TDRD9	null	TDRD9	tudor domain containing 9	0.858447
COPS7A	null	COPS7A	COP9 constitutive photomorphogenic homolog subunit 7A (Arabidopsis)	0.858394
KBTBD2	null	KBTBD2	kelch repeat and BTB (POZ) domain containing 2	0.857221
CTNNBIP1	null	CTNNBIP1	catenin, beta interacting protein 1	0.856405
GABPA	null	GABPA	GA binding protein transcription factor, alpha subunit 60kDa	0.8562
C1ORF176	null	C1ORF176	chromosome 1 open reading frame 176	0.856173
PDZD7	null	PDZD7	PDZ domain containing 7	0.855689
DUSP5	null	DUSP5	dual specificity phosphatase 5	0.855034
TPM4	null	TPM4	tropomyosin 4	0.854577
PGM2L1	null	PGM2L1	phosphoglucomutase 2-like 1	0.854508
FUSIP1	null	FUSIP1	FUS interacting protein (serine/arginine-rich) 1	0.85393
HES1	null	HES1	hairy and enhancer of split 1, (Drosophila)	0.853659
ARFIP2	null	ARFIP2	ADP-ribosylation factor interacting protein 2 (arfaptin 2)	0.853247
DFFB	null	DFFB	DNA fragmentation factor, 40kDa, beta polypeptide (caspase-activated DNase)	0.852703
DACT3	null	DACT3	dapper, antagonist of beta-catenin, homolog 3 (Xenopus laevis)	0.852062
C7ORF26	null	C7ORF26	chromosome 7 open reading frame 26	0.851817
SND1	null	SND1	-	0.85095
PAK2	null	PAK2	p21 (CDKN1A)-activated kinase 2	0.850493
ZG16	null	ZG16	-	0.850264
ZC3H12B	null	ZC3H12B	zinc finger CCCH-type containing 12B	0.849717
AEBP2	null	AEBP2	AE binding protein 2	0.84892
SSBP3	null	SSBP3	single stranded DNA binding protein 3	0.848521
RNF24	null	RNF24	ring finger protein 24	0.848378
SSPO	null	SSPO	SCO-spondin homolog (Bos taurus)	0.848089
C11ORF2	null	C11ORF2	chromosome 11 open reading frame2	0.847255
SCAMP1	null	SCAMP1	secretory carrier membrane protein 1	0.84656
NUP214	null	NUP214	nucleoporin 214kDa	0.846426
SQRDL	null	SQRDL	sulfide quinone reductase-like (yeast)	0.84511
CHST2	null	CHST2	carbohydrate (N-acetylglucosamine-6-O) sulfotransferase 2	0.844889
SNN	null	SNN	stannin	0.844148
HSP90AA1	null	HSP90AA1	heat shock protein 90kDa alpha (cytosolic), class A member 1	0.843925
ECHS1	null	ECHS1	enoyl Coenzyme A hydratase, short chain, 1, mitochondrial	0.84376
BZW2	null	BZW2	basic leucine zipper and W2 domains 2	0.84321
NCBP2	null	NCBP2	nuclear cap binding protein subunit 2, 20kDa	0.842101
MGC42105	null	MGC42105	-	0.841912
SLC25A20	null	SLC25A20	solute carrier family 25 (carnitine/acylcarnitine translocase), member 20	0.841516
LUC7L	null	LUC7L	LUC7-like (S. cerevisiae)	0.841258
NDST3	null	NDST3	N-deacetylase/N-sulfotransferase (heparan glucosaminyl) 3	0.840511
LARP1	null	LARP1	La ribonucleoprotein domain family, member 1	0.840439
C1ORF187	null	C1ORF187	chromosome 1 open reading frame 187	0.840007
RASA1	null	RASA1	RAS p21 protein activator (GTPase activating protein) 1	0.838899
GPHN	null	GPHN	gephyrin	0.838254
TREX1	null	TREX1	three prime repair exonuclease 1	0.837849
DNAJC3	null	DNAJC3	DnaJ (Hsp40) homolog, subfamily C, member 3	0.837801
DYNC1H1	null	DYNC1H1	dynein, cytoplasmic 1, heavy chain 1	0.837267
SNX24	null	SNX24	sorting nexing 24	0.835564
BRE	null	BRE	brain and reproductive organ-expressed (TNFRSF1A modulator)	0.83485
PNKP	null	PNKP	polynucleotide kinase 3'-phosphatase	0.834031
TNRC18	null	TNRC18	trinucleotide repeat containing 18	0.833828
PPIA	null	PPIA	peptidylprolyl isomerase A (cyclophilin A)	0.832775
CXORF26	null	CXORF26	chromosome X open reading frame 26	0.832234
ANKFY1	null	ANKFY1	ankyrin repeat and FYVE domain containing 1	0.831533
SERBP1	null	SERBP1	SERPINE1 mRNA binding protein 1	0.829975
CDCA4	null	CDCA4	cell division cycle associated 4	0.829879
EIF3S2	null	EIF3S2	eukaryotic translation initiation factor 3, subunit 2 beta, 36kDa	0.828956
C3ORF44	null	C3ORF44	chromosome 3 open reading frame 44	0.828912
FLG	null	FLG	filaggrin	0.828679
ITGA9	null	ITGA9	integrin, alpha 9	0.827316
CDH4	null	CDH4	cadherin 4, type 1, R-cadherin (retinal)	0.826602
GMFB	null	GMFB	glia maturation factor, beta	0.826483
DYNLL2	null	DYNLL2	dynein, light chain, LC8-type 2	0.826477
RPS18	null	RPS18	ribosomal protein S18	0.826232
PANK1	null	PANK1	pantothenate kinase 1	0.826071
WDR23	null	WDR23	WD repeat domain 23	0.825673
TM9SF4	null	TM9SF4	transmembrane 9 superfamily protein member 4	0.825548
FAM8A1	null	FAM8A1	family with sequence similarity 8, member A1	0.825092
CACNG8	null	CACNG8	calcium channel, voltage-dependent, gamma subunit 8	0.824846
ZDHHC9	null	ZDHHC9	zinc finger, DHHC-type containing 9	0.824727
CYP39A1	null	CYP39A1	cytochrome P450, family 39, subfamily A, polypeptide 1	0.824478
TBCC	null	TBCC	tubulin-specific chaperone c	0.824188
ATXN3	null	ATXN3	ataxin 3	0.823759
MSX2	null	MSX2	msh homeobox homolog 2 (Drosophila)	0.823559
SP4	null	SP4	Sp4 transcription factor	0.823532
TNFAIP8L2	null	TNFAIP8L2	tumor necrosis factor, alpha-induced protein 8-like 2	0.823071
LARP7	null	LARP7	La ribonucleoprotein domain family, member 7	0.822992
CPB1	null	CPB1	carboxypeptidase B1 (tissue)	0.822288
CALD1	null	CALD1	caldesmon 1	0.820727
NPM1	null	NPM1	nucleophosmin (nucleolar phosphoprotein B23, numatrin)	0.820716
CCDC79	null	CCDC79	coiled-coil domain containing 79	0.81963
RUNDC2A	null	RUNDC2A	RUN domain containing 2A	0.819601
CHP	null	CHP	-	0.819597
TXNDC12	null	TXNDC12	thioredoxin domain containing 12 (endoplasmic reticulum)	0.818735
PTGDS	null	PTGDS	prostaglandin D2 synthase 21kDa (brain)	0.818441
ADD3	null	ADD3	adducin 3 (gamma)	0.817539
SELK	null	SELK	-	0.815962
RPS9	null	RPS9	ribosomal protein S9	0.815712
DPF1	null	DPF1	D4, zinc and double PHD fingers family 1	0.815035
FLJ21908	null	FLJ21908	-	0.814684
DPH1	null	DPH1	DPH1 homolog (S. cerevisiae)	0.814213
CS	null	CS	citrate synthase	0.813519
STATIP1	null	STATIP1	signal transducer and activator of transcription 3 interacting protein 1	0.813151
C18ORF37	null	C18ORF37	chromosome 18 open reading frame 37	0.812844
ICT1	null	ICT1	immature colon carcinoma transcript 1	0.812654
SOX4	null	SOX4	SRY (sex determining region Y)-box 4	0.812552
BAT2	null	BAT2	HLA-B associated transcript 2	0.812059
C6ORF162	null	C6ORF162	chromosome 6 open reading frame 162	0.811715
KIAA1468	null	KIAA1468	KIAA1468	0.811297
CRTAC1	null	CRTAC1	cartilage acidic protein 1	0.811289
CEBPZ	null	CEBPZ	CCAAT/enhancer binding protein zeta	0.809173
C19ORF28	null	C19ORF28	chromosome 19 open reading frame 28	0.809016
TTLL12	null	TTLL12	tubulin tyrosine ligase-like family, member 12	0.808832
BLCAP	null	BLCAP	bladder cancer associated protein	0.808546
UCHL3	null	UCHL3	ubiquitin carboxyl-terminal esterase L3 (ubiquitin thiolesterase)	0.808167
ZNF287	null	ZNF287	zinc finger protein 287	0.80771
ZNF228	null	ZNF228	zinc finger protein 228	0.807676
RFX5	null	RFX5	regulatory factor X, 5 (influences HLA class II expression)	0.807563
TNFSF14	null	TNFSF14	tumor necrosis factor (ligand) superfamily, member 14	0.806857
KIAA0179	null	KIAA0179	KIAA0179	0.806668
NMNAT2	null	NMNAT2	nicotinamide nucleotide adenylyltransferase 2	0.806573
SNRPA1	null	SNRPA1	small nuclear ribonucleoprotein polypeptide A'	0.806439
FAM70A	null	FAM70A	family with sequence similarity 70, member A	0.806006
CPD	null	CPD	carboxypeptidase D	0.805824
PEA15	null	PEA15	phosphoprotein enriched in astrocytes 15	0.805675
MFAP1	null	MFAP1	microfibrillar-associated protein 1	0.805465
CORO7	null	CORO7	coronin 7	0.805421
ABL2	null	ABL2	v-abl Abelson murine leukemia viral oncogene homolog 2 (arg, Abelson-related gene)	0.805135
SLC17A5	null	SLC17A5	solute carrier family 17 (anion/sugar transporter), member 5	0.8051
ELAVL1	null	ELAVL1	ELAV (embryonic lethal, abnormal vision, Drosophila)-like 1 (Hu antigen R)	0.804663
MVP	null	MVP	major vault protein	0.80443
C3ORF40	null	C3ORF40	chromosome 3 open reading frame 40	0.804222
YIF1B	null	YIF1B	Yip1 interacting factor homolog B (S. cerevisiae)	0.804025
PLLP	null	PLLP	plasma membrane proteolipid (plasmolipin)	0.803441
CPXM1	null	CPXM1	carboxypeptidase X (M14 family), member 1	0.803093
PDE4DIP	null	PDE4DIP	phosphodiesterase 4D interacting protein (myomegalin)	0.802964
PRPF8	null	PRPF8	PRP8 pre-mRNA processing factor 8 homolog (S. cerevisiae)	0.802608
PRDX5	null	PRDX5	peroxiredoxin 5	0.802313
C8ORFK36	null	C8ORFK36	-	0.801944
SOX11	null	SOX11	SRY (sex determining region Y)-box 11	0.800467
MED11	null	MED11	mediator of RNA polymerase II transcription, subunit 11 homolog (S. cerevisiae)	0.799884
RPS2	null	RPS2	ribosomal protein S2	0.799882
IRX5	null	IRX5	iroquois homeobox protein 5	0.799106
C12ORF62	null	C12ORF62	chromosome 12 open reading frame 62	0.7991
PUS7	null	PUS7	pseudouridylate synthase 7 homolog (S. cerevisiae)	0.798435
LSM4	null	LSM4	LSM4 homolog, U6 small nuclear RNA associated (S. cerevisiae)	0.798281
SCPEP1	null	SCPEP1	serine carboxypeptidase 1	0.79798
TXNDC11	null	TXNDC11	thioredoxin domain containing 11	0.797899
SRA1	null	SRA1	steroid receptor RNA activator 1	0.797644
EPAS1	null	EPAS1	endothelial PAS domain protein 1	0.797141
RPS27	null	RPS27	ribosomal protein S27 (metallopanstimulin 1)	0.796477
MTM1	null	MTM1	myotubularin 1	0.796465
MPP3	null	MPP3	membrane protein, palmitoylated 3 (MAGUK p55 subfamily member 3)	0.796368
NDFIP2	null	NDFIP2	Nedd4 family interacting protein 2	0.796223
STIM1	null	STIM1	stromal interaction molecule 1	0.795653
BMP4	null	BMP4	bone morphogenetic protein 4	0.795545
GMCL1	null	GMCL1	germ cell-less homolog 1 (Drosophila)	0.794764
COL24A1	null	COL24A1	collagen, type XXIV, alpha 1	0.794223
ADD2	null	ADD2	adducin 2 (beta)	0.794115
PHACS	null	PHACS	-	0.793977
ANKRD26	null	ANKRD26	ankyrin repeat domain 26	0.793405
DCTN2	null	DCTN2	dynactin 2 (p50)	0.793304
TGFBR3	null	TGFBR3	transforming growth factor, beta receptor III (betaglycan, 300kDa)	0.79242
ACAD8	null	ACAD8	acyl-Coenzyme A dehydrogenase family, member 8	0.792213
NEGR1	null	NEGR1	neuronal growth regulator 1	0.791983
BCL2	null	BCL2	B-cell CLL/lymphoma 2	0.791972
PARP6	null	PARP6	poly (ADP-ribose) polymerase family, member 6	0.791659
UBE2L3	null	UBE2L3	ubiquitin-conjugating enzyme E2L 3	0.791499
SUPT6H	null	SUPT6H	suppressor of Ty 6 homolog (S. cerevisiae)	0.790111
SLC35E4	null	SLC35E4	solute carrier family 35, member E4	0.789521
CDKN1B	null	CDKN1B	cyclin-dependent kinase inhibitor 1B (p27, Kip1)	0.78937
SEPT7	null	SEPT7	septin 7	0.78934
C20ORF6	null	C20ORF6	chromosome 20 open reading frame 6	0.789058
KIAA0376	null	KIAA0376	-	0.788632
SCRT1	null	SCRT1	scratch homolog 1, zinc finger protein (Drosophila)	0.7885
TCN1	null	TCN1	transcobalamin I (vitamin B12 binding protein, R binder family)	0.788136
SLC43A1	null	SLC43A1	solute carrier family 43, member 1	0.787228
KIAA0319	null	KIAA0319	KIAA0319	0.786944
FAT	null	FAT	FAT tumor suppressor homolog 1 (Drosophila)	0.786758
PER3	null	PER3	period homolog 3 (Drosophila)	0.786555
CBX5	null	CBX5	chromobox homolog 5 (HP1 alpha homolog, Drosophila)	0.786327
TIMM23	null	TIMM23	translocase of inner mitochondrial membrane 23 homolog (yeast)	0.785971
CDKAL1	null	CDKAL1	CDK5 regulatory subunit associated protein 1-like 1	0.78564
SEMA7A	null	SEMA7A	semaphorin 7A, GPI membrane anchor (John Milton Hagen blood group)	0.785284
PTTG1IP	null	PTTG1IP	pituitary tumor-transforming 1 interacting protein	0.785063
MPZ	null	MPZ	myelin protein zero (Charcot-Marie-Tooth neuropathy 1B)	0.784907
MKS1	null	MKS1	Meckel syndrome, type 1	0.783772
FLJ23356	null	FLJ23356	-	0.782014
IWS1	null	IWS1	IWS1 homolog (S. cerevisiae)	0.781964
SNRPA	null	SNRPA	small nuclear ribonucleoprotein polypeptide A	0.781902
NDUFA1	null	NDUFA1	NADH dehydrogenase (ubiquinone) 1 alpha subcomplex, 1, 7.5kDa	0.781533
C14ORF108	null	C14ORF108	chromosome 14 open reading frame 108	0.78114
FBXO4	null	FBXO4	F-box protein 4	0.781016
WDR68	null	WDR68	WD repeat domain 68	0.780693
CD99	null	CD99	CD99 molecule	0.780422
HNRPLL	null	HNRPLL	heterogeneous nuclear ribonucleoprotein L-like	0.78024
IDH3A	null	IDH3A	isocitrate dehydrogenase 3 (NAD+) alpha	0.779956
ZRANB2	null	ZRANB2	zinc finger, RAN-binding domain containing 2	0.779952
NOLA1	null	NOLA1	nucleolar protein family A, member 1 (H/ACA small nucleolar RNPs)	0.779761
PPM1B	null	PPM1B	protein phosphatase 1B (formerly 2C), magnesium-dependent, beta isoform	0.778348
QSER1	null	QSER1	glutamine and serine rich 1	0.778283
PEX1	null	PEX1	peroxisome biogenesis factor 1	0.777785
SQLE	null	SQLE	squalene epoxidase	0.777341
NRD1	null	NRD1	nardilysin (N-arginine dibasic convertase)	0.775099
TSPAN14	null	TSPAN14	tetraspanin 14	0.77492
CDC14B	null	CDC14B	CDC14 cell division cycle 14 homolog B (S. cerevisiae)	0.774554
SLC39A11	null	SLC39A11	solute carrier family 39 (metal ion transporter), member 11	0.774238
TSEN2	null	TSEN2	tRNA splicing endonuclease 2 homolog (S. cerevisiae)	0.774146
SEP15	null	SEP15	-	0.773718
CCR7	null	CCR7	chemokine (C-C motif) receptor 7	0.773492
TOMM70A	null	TOMM70A	translocase of outer mitochondrial membrane 70 homolog A (S. cerevisiae)	0.77303
RPL15	null	RPL15	ribosomal protein L15	0.771868
BTF3L4	null	BTF3L4	basic transcription factor 3-like 4	0.771694
PPFIA4	null	PPFIA4	protein tyrosine phosphatase, receptor type, f polypeptide (PTPRF), interacting protein (liprin), alpha 4	0.770823
LSM14A	null	LSM14A	LSM14 homolog A (SCD6, S. cerevisiae)	0.770713
RUNX1T1	null	RUNX1T1	runt-related transcription factor 1; translocated to, 1 (cyclin D-related)	0.770681
NRG3	null	NRG3	neuregulin 3	0.770549
ITIH2	null	ITIH2	inter-alpha (globulin) inhibitor H2	0.770547
LGALS9	null	LGALS9	lectin, galactoside-binding, soluble, 9 (galectin 9)	0.770496
ARHGAP28	null	ARHGAP28	Rho GTPase activating protein 28	0.769891
TBC1D9	null	TBC1D9	TBC1 domain family, member 9 (with GRAM domain)	0.769887
RDM1	null	RDM1	RAD52 motif 1	0.769676
HIGD1A	null	HIGD1A	HIG1 domain family, member 1A	0.769462
LOC339229	null	LOC339229	-	0.769057
CNOT2	null	CNOT2	CCR4-NOT transcription complex, subunit 2	0.768865
PSMC1	null	PSMC1	proteasome (prosome, macropain) 26S subunit, ATPase, 1	0.767467
TOMM40	null	TOMM40	translocase of outer mitochondrial membrane 40 homolog (yeast)	0.76739
HOXC6	null	HOXC6	homeobox C6	0.767158
JTV1	null	JTV1	-	0.766797
C9ORF4	null	C9ORF4	chromosome 9 open reading frame 4	0.766474
SF3B2	null	SF3B2	splicing factor 3b, subunit 2, 145kDa	0.766141
BIK	null	BIK	BCL2-interacting killer (apoptosis-inducing)	0.765844
IGFBP5	null	IGFBP5	insulin-like growth factor binding protein 5	0.765327
SALL3	null	SALL3	sal-like 3 (Drosophila)	0.76527
LOC348262	null	LOC348262	-	0.764811
KPNA2	null	KPNA2	karyopherin alpha 2 (RAG cohort 1, importin alpha 1)	0.762408
FAM29A	null	FAM29A	family with sequence similarity 29, member A	0.761489
TACC2	null	TACC2	transforming, acidic coiled-coil containing protein 2	0.761413
UCRC	null	UCRC	-	0.761386
UQCRQ	null	UQCRQ	ubiquinol-cytochrome c reductase, complex III subunit VII, 9.5kDa	0.761188
VCPIP1	null	VCPIP1	valosin containing protein (p97)/p47 complex interacting protein 1	0.760347
C21ORF33	null	C21ORF33	chromosome 21 open reading frame 33	0.760106
FLJ37953	null	FLJ37953	-	0.760051
PSMD11	null	PSMD11	proteasome (prosome, macropain) 26S subunit, non-ATPase, 11	0.759652
RBMX2	null	RBMX2	RNA binding motif protein, X-linked 2	0.75843
DND1	null	DND1	dead end homolog 1 (zebrafish)	0.757068
MCCC2	null	MCCC2	methylcrotonoyl-Coenzyme A carboxylase 2 (beta)	0.756976
C13ORF7	null	C13ORF7	chromosome 13 open reading frame 7	0.756963
TFDP2	null	TFDP2	transcription factor Dp-2 (E2F dimerization partner 2)	0.756903
RCHY1	null	RCHY1	ring finger and CHY zinc finger domain containing 1	0.756442
BUB3	null	BUB3	BUB3 budding uninhibited by benzimidazoles 3 homolog (yeast)	0.756388
USP5	null	USP5	ubiquitin specific peptidase 5 (isopeptidase T)	0.756281
HCCA2	null	HCCA2	-	0.755717
AP1GBP1	null	AP1GBP1	AP1 gamma subunit binding protein 1	0.755631
PPAPDC1B	null	PPAPDC1B	phosphatidic acid phosphatase type 2 domain containing 1B	0.755585
C5ORF5	null	C5ORF5	chromosome 5 open reading frame 5	0.755213
ACOT7	null	ACOT7	acyl-CoA thioesterase 7	0.754865
H2AFY2	null	H2AFY2	H2A histone family, member Y2	0.754848
TMCO1	null	TMCO1	transmembrane and coiled-coil domains 1	0.754769
RRH	null	RRH	retinal pigment epithelium-derived rhodopsin homolog	0.75449
PAPOLA	null	PAPOLA	poly(A) polymerase alpha	0.754274
DUS3L	null	DUS3L	dihydrouridine synthase 3-like (S. cerevisiae)	0.753873
NCAM2	null	NCAM2	neural cell adhesion molecule 2	0.753162
CLCN7	null	CLCN7	chloride channel 7	0.752254
GOLGA5	null	GOLGA5	golgi autoantigen, golgin subfamily a, 5	0.752134
RAB37	null	RAB37	RAB37, member RAS oncogene family	0.752046
IFT57	null	IFT57	intraflagellar transport 57 homolog (Chlamydomonas)	0.751916
PTK2B	null	PTK2B	PTK2B protein tyrosine kinase 2 beta	0.751796
CTNNAL1	null	CTNNAL1	catenin (cadherin-associated protein), alpha-like 1	0.751451
TPD52L2	null	TPD52L2	tumor protein D52-like 2	0.75129
FRYL	null	FRYL	furry homolog-like (Drosophila)	0.751238
ATP2B2	null	ATP2B2	ATPase, Ca++ transporting, plasma membrane 2	0.749511
RHBDD2	null	RHBDD2	rhomboid domain containing 2	0.74886
AGGF1	null	AGGF1	angiogenic factor with G patch and FHA domains 1	0.748517
RNF151	null	RNF151	ring finger protein 151	0.747633
KLF11	null	KLF11	Kruppel-like factor 11	0.747401
HECTD2	null	HECTD2	HECT domain containing 2	0.747159
RAP2B	null	RAP2B	RAP2B, member of RAS oncogene family	0.74708
CDK5RAP3	null	CDK5RAP3	CDK5 regulatory subunit associated protein 3	0.746626
MSI1	null	MSI1	musashi homolog 1 (Drosophila)	0.746306
PLCG1	null	PLCG1	phospholipase C, gamma 1	0.745941
CBX3	null	CBX3	chromobox homolog 3 (HP1 gamma homolog, Drosophila)	0.74542
ARID4B	null	ARID4B	AT rich interactive domain 4B (RBP1- like)	0.744225
GABARAPL2	null	GABARAPL2	GABA(A) receptor-associated protein-like 2	0.744215
PRG4	null	PRG4	proteoglycan 4	0.744175
MAD2L1	null	MAD2L1	MAD2 mitotic arrest deficient-like 1 (yeast)	0.74335
MLLT10	null	MLLT10	myeloid/lymphoid or mixed-lineage leukemia (trithorax homolog, Drosophila); translocated to, 10	0.743124
PDK1	null	PDK1	pyruvate dehydrogenase kinase, isozyme 1	0.742456
TK1	null	TK1	thymidine kinase 1, soluble	0.742199
DHRS3	null	DHRS3	dehydrogenase/reductase (SDR family) member 3	0.741941
LZTR1	null	LZTR1	leucine-zipper-like transcription regulator 1	0.740899
GLRX5	null	GLRX5	glutaredoxin 5 homolog (S. cerevisiae)	0.740585
ITPR1	null	ITPR1	inositol 1,4,5-triphosphate receptor, type 1	0.739819
ZSWIM5	null	ZSWIM5	zinc finger, SWIM-type containing 5	0.739276
BAT1	null	BAT1	HLA-B associated transcript 1	0.738223
SSU72	null	SSU72	SSU72 RNA polymerase II CTD phosphatase homolog (S. cerevisiae)	0.737292
PRKCD	null	PRKCD	protein kinase C, delta	0.737086
DBNDD1	null	DBNDD1	dysbindin (dystrobrevin binding protein 1) domain containing 1	0.736384
FBXO15	null	FBXO15	F-box protein 15	0.736271
DKFZP564O0523	null	DKFZP564O0523	-	0.735436
INSIG1	null	INSIG1	insulin induced gene 1	0.735251
FBXO31	null	FBXO31	F-box protein 31	0.735062
WDR12	null	WDR12	WD repeat domain 12	0.734386
DC2	null	DC2	-	0.734302
SPOCK2	null	SPOCK2	sparc/osteonectin, cwcv and kazal-like domains proteoglycan (testican) 2	0.733658
MGC26647	null	MGC26647	-	0.733291
B4GALT4	null	B4GALT4	UDP-Gal:betaGlcNAc beta 1,4- galactosyltransferase, polypeptide 4	0.733213
IRF5	null	IRF5	interferon regulatory factor 5	0.732811
EIF4ENIF1	null	EIF4ENIF1	eukaryotic translation initiation factor 4E nuclear import factor 1	0.732764
EMR1	null	EMR1	egf-like module containing, mucin-like, hormone receptor-like 1	0.732627
C2ORF29	null	C2ORF29	chromosome 2 open reading frame 29	0.732043
GPR143	null	GPR143	G protein-coupled receptor 143	0.731838
BXDC2	null	BXDC2	brix domain containing 2	0.731764
DDIT3	null	DDIT3	DNA-damage-inducible transcript 3	0.730635
TRAPPC6B	null	TRAPPC6B	trafficking protein particle complex 6B	0.730015
TM4SF4	null	TM4SF4	transmembrane 4 L six family member 4	0.72982
HEMK1	null	HEMK1	HemK methyltransferase family member 1	0.72876
GPR45	null	GPR45	G protein-coupled receptor 45	0.728432
HYLS1	null	HYLS1	hydrolethalus syndrome 1	0.728376
GTPBP9	null	GTPBP9	GTP-binding protein 9 (putative)	0.72837
HMGCL	null	HMGCL	3-hydroxymethyl-3-methylglutaryl-Coenzyme A lyase (hydroxymethylglutaricaciduria)	0.728155
LIPC	null	LIPC	lipase, hepatic	0.727485
CDC40	null	CDC40	cell division cycle 40 homolog (S. cerevisiae)	0.727476
RAPGEF6	null	RAPGEF6	Rap guanine nucleotide exchange factor (GEF) 6	0.726075
PCDH1	null	PCDH1	protocadherin 1 (cadherin-like 1)	0.726059
POM121	null	POM121	POM121 membrane glycoprotein (rat)	0.725937
FMNL3	null	FMNL3	formin-like 3	0.725501
PDCD4	null	PDCD4	programmed cell death 4 (neoplastic transformation inhibitor)	0.725407
TRIP6	null	TRIP6	thyroid hormone receptor interactor 6	0.724867
C16ORF73	null	C16ORF73	chromosome 16 open reading frame 73	0.724531
PPM1D	null	PPM1D	protein phosphatase 1D magnesium-dependent, delta isoform	0.724522
CMAS	null	CMAS	cytidine monophosphate N-acetylneuraminic acid synthetase	0.722332
WDR54	null	WDR54	WD repeat domain 54	0.722332
C12ORF43	null	C12ORF43	chromosome 12 open reading frame 43	0.722273
CENTG1	null	CENTG1	centaurin, gamma 1	0.720583
FAM107B	null	FAM107B	family with sequence similarity 107, member B	0.720512
HSPA4	null	HSPA4	heat shock 70kDa protein 4	0.720355
TGM2	null	TGM2	transglutaminase 2 (C polypeptide, protein-glutamine-gamma-glutamyltransferase)	0.720258
NRCAM	null	NRCAM	neuronal cell adhesion molecule	0.720064
MTHFD2	null	MTHFD2	methylenetetrahydrofolate dehydrogenase (NADP+ dependent) 2, methenyltetrahydrofolate cyclohydrolase	0.71981
ST6GAL2	null	ST6GAL2	ST6 beta-galactosamide alpha-2,6-sialyltranferase 2	0.719557
C19ORF49	null	C19ORF49	chromosome 19 open reading frame 49	0.719465
AXUD1	null	AXUD1	AXIN1 up-regulated 1	0.719107
NDUFB10	null	NDUFB10	NADH dehydrogenase (ubiquinone) 1 beta subcomplex, 10, 22kDa	0.719014
SENP5	null	SENP5	SUMO1/sentrin specific peptidase 5	0.718954
SYTL1	null	SYTL1	synaptotagmin-like 1	0.718613
ZNF598	null	ZNF598	zinc finger protein 598	0.718399
MAP6	null	MAP6	microtubule-associated protein 6	0.718276
KIAA2013	null	KIAA2013	KIAA2013	0.718121
CCT3	null	CCT3	chaperonin containing TCP1, subunit 3 (gamma)	0.718018
SYT2	null	SYT2	synaptotagmin II	0.717904
CDIPT	null	CDIPT	CDP-diacylglycerol--inositol 3-phosphatidyltransferase (phosphatidylinositol synthase)	0.717482
ZC3H14	null	ZC3H14	zinc finger CCCH-type containing 14	0.716656
OIT3	null	OIT3	oncoprotein induced transcript 3	0.716557
VDAC1	null	VDAC1	voltage-dependent anion channel 1	0.716552
GABRD	null	GABRD	gamma-aminobutyric acid (GABA) A receptor, delta	0.715814
C1ORF85	null	C1ORF85	chromosome 1 open reading frame 85	0.715273
TEX264	null	TEX264	testis expressed sequence 264	0.714819
CLPX	null	CLPX	ClpX caseinolytic peptidase X homolog (E. coli)	0.714076
MKNK1	null	MKNK1	MAP kinase interacting serine/threonine kinase 1	0.713626
WDR49	null	WDR49	WD repeat domain 49	0.713515
GNB4	null	GNB4	guanine nucleotide binding protein (G protein), beta polypeptide 4	0.713434
ANKRD17	null	ANKRD17	ankyrin repeat domain 17	0.712434
SETD8	null	SETD8	SET domain containing (lysine methyltransferase) 8	0.712263
RNF144	null	RNF144	ring finger protein 144	0.711964
TM7SF3	null	TM7SF3	transmembrane 7 superfamily member 3	0.711198
SFRS11	null	SFRS11	splicing factor, arginine/serine-rich 11	0.710832
NOTCH1	null	NOTCH1	Notch homolog 1, translocation-associated (Drosophila)	0.710517
PYGB	null	PYGB	phosphorylase, glycogen; brain	0.709667
CXCL12	null	CXCL12	chemokine (C-X-C motif) ligand 12 (stromal cell-derived factor 1)	0.709544
CALCA	null	CALCA	calcitonin/calcitonin-related polypeptide, alpha	0.709481
WDR20	null	WDR20	WD repeat domain 20	0.70887
C6ORF153	null	C6ORF153	chromosome 6 open reading frame 153	0.708685
CHCHD8	null	CHCHD8	coiled-coil-helix-coiled-coil-helix domain containing 8	0.708609
MCART1	null	MCART1	mitochondrial carrier triple repeat 1	0.70821
CCNG1	null	CCNG1	cyclin G1	0.708198
SPOP	null	SPOP	speckle-type POZ protein	0.707939
FZD9	null	FZD9	frizzled homolog 9 (Drosophila)	0.707803
PCYT1B	null	PCYT1B	phosphate cytidylyltransferase 1, choline, beta	0.707651
COPS2	null	COPS2	COP9 constitutive photomorphogenic homolog subunit 2 (Arabidopsis)	0.707249
C1ORF77	null	C1ORF77	chromosome 1 open reading frame 77	0.706675
PLA1A	null	PLA1A	phospholipase A1 member A	0.706063
SOX10	null	SOX10	SRY (sex determining region Y)-box 10	0.704981
DUT	null	DUT	dUTP pyrophosphatase	0.704732
CDC37	null	CDC37	CDC37 cell division cycle 37 homolog (S. cerevisiae)	0.704266
COX6B1	null	COX6B1	cytochrome c oxidase subunit Vib polypeptide 1 (ubiquitous)	0.704107
ZFYVE1	null	ZFYVE1	zinc finger, FYVE domain containing 1	0.704032
PBXIP1	null	PBXIP1	pre-B-cell leukemia transcription factor interacting protein 1	0.702904
MYBL2	null	MYBL2	v-myb myeloblastosis viral oncogene homolog (avian)-like 2	0.702902
LIX1	null	LIX1	Lix1 homolog (mouse)	0.701807
KIAA1505	null	KIAA1505	-	0.701704
TREH	null	TREH	trehalase (brush-border membrane glycoprotein)	0.70121
FPR1	null	FPR1	formyl peptide receptor 1	0.700994
TSPYL2	null	TSPYL2	TSPY-like 2	0.70098
KIAA1731	null	KIAA1731	KIAA1731	0.700545
KIAA0241	null	KIAA0241	KIAA0241	0.700397
DCHS2	null	DCHS2	dachsous 2 (Drosophila)	0.700216
USP25	null	USP25	ubiquitin specific peptidase 25	0.699384
C20ORF4	null	C20ORF4	chromosome 20 open reading frame 4	0.698486
ZNF207	null	ZNF207	zinc finger protein 207	0.698011
UQCRB	null	UQCRB	ubiquinol-cytochrome c reductase binding protein	0.698
GPR177	null	GPR177	G protein-coupled receptor 177	0.697433
LIMD2	null	LIMD2	LIM domain containing 2	0.69676
BMS1L	null	BMS1L	BMS1-like, ribosome assembly protein (yeast)	0.695672
CCDC115	null	CCDC115	coiled-coil domain containing 115	0.695505
WBSCR22	null	WBSCR22	Williams Beuren syndrome chromosome region 22	0.695422
DCLRE1B	null	DCLRE1B	DNA cross-link repair 1B (PSO2 homolog, S. cerevisiae)	0.694825
LONRF2	null	LONRF2	LON peptidase N-terminal domain and ring finger 2	0.693409
TADA2L	null	TADA2L	transcriptional adaptor 2 (ADA2 homolog, yeast)-like	0.693234
SSRP1	null	SSRP1	structure specific recognition protein 1	0.693226
VPS18	null	VPS18	vacuolar protein sorting protein 18	0.693117
C11ORF60	null	C11ORF60	chromosome 11 open reading frame 60	0.692928
MFN1	null	MFN1	mitofusin 1	0.692676
MFAP3L	null	MFAP3L	microfibrillar-associated protein 3-like	0.692358
CIP29	null	CIP29	-	0.69139
FKBP7	null	FKBP7	FK506 binding protein 7	0.691086
DLK1	null	DLK1	delta-like 1 homolog (Drosophila)	0.690998
MKRN2	null	MKRN2	makorin, ring finger protein, 2	0.690922
FLJ40941	null	FLJ40941	-	0.69055
KIAA1727	null	KIAA1727	-	0.689998
TSTA3	null	TSTA3	tissue specific transplantation antigen P35B	0.689981
C1ORF51	null	C1ORF51	chromosome 1 open reading frame 51	0.687823
STRN3	null	STRN3	striatin, calmodulin binding protein 3	0.687811
FLJ40869	null	FLJ40869	-	0.687707
TTC7B	null	TTC7B	tetratricopeptide repeat domain 7B	0.687552
CLN3	null	CLN3	ceroid-lipofuscinosis, neuronal 3, juvenile (Batten, Spielmeyer-Vogt disease)	0.687408
IMPAD1	null	IMPAD1	inositol monophosphatase domain containing 1	0.68652
ATG16L1	null	ATG16L1	ATG16 autophagy related 16-like 1 (S. cerevisiae)	0.686359
DDX39	null	DDX39	DEAD (Asp-Glu-Ala-Asp) box polypeptide 39	0.68609
ADARB1	null	ADARB1	adenosine deaminase, RNA-specific, B1 (RED1 homolog rat)	0.685944
ELMO2	null	ELMO2	engulfment and cell motility 2	0.685035
NFIL3	null	NFIL3	nuclear factor, interleukin 3 regulated	0.684712
ARPC3	null	ARPC3	actin related protein 2/3 complex, subunit 3, 21kDa	0.68449
SLC20A1	null	SLC20A1	solute carrier family 20 (phosphate transporter), member 1	0.684357
ATP6V0E1	null	ATP6V0E1	ATPase, H+ transporting, lysosomal 9kDa, V0 subunit e1	0.684335
ETHE1	null	ETHE1	ethylmalonic encephalopathy 1	0.683947
SLC39A8	null	SLC39A8	solute carrier family 39 (zinc transporter), member 8	0.683256
ANKRD54	null	ANKRD54	ankyrin repeat domain 54	0.682891
ATG7	null	ATG7	ATG7 autophagy related 7 homolog (S. cerevisiae)	0.682747
PHF16	null	PHF16	PHD finger protein 16	0.681834
MMACHC	null	MMACHC	methylmalonic aciduria (cobalamin deficiency) cblC type, with homocystinuria	0.681776
LOC51136	null	LOC51136	-	0.6814
BTBD14A	null	BTBD14A	BTB (POZ) domain containing 14A	0.681223
BRD8	null	BRD8	bromodomain containing 8	0.680117
TRIB3	null	TRIB3	tribbles homolog 3 (Drosophila)	0.679748
FLAD1	null	FLAD1	FAD1 flavin adenine dinucleotide synthetase homolog (S. cerevisiae)	0.67961
RPS8	null	RPS8	ribosomal protein S8	0.67946
NKX2-2	null	NKX2-2	NK2 transcription factor related, locus 2 (Drosophila)	0.67929
KIAA1267	null	KIAA1267	KIAA1267	0.678999
DDR1	null	DDR1	discoidin domain receptor family, member 1	0.678937
PHOX2B	null	PHOX2B	paired-like homeobox 2b	0.678833
CCDC106	null	CCDC106	coiled-coil domain containing 106	0.678746
BRD7	null	BRD7	bromodomain containing 7	0.678158
ACAA1	null	ACAA1	acetyl-Coenzyme A acyltransferase 1 (peroxisomal 3-oxoacyl-Coenzyme A thiolase)	0.678027
RPL35A	null	RPL35A	ribosomal protein L35a	0.675893
PIK3R1	null	PIK3R1	phosphoinositide-3-kinase, regulatory subunit 1 (p85 alpha)	0.675735
UBA52	null	UBA52	ubiquitin A-52 residue ribosomal protein fusion product 1	0.675548
APBA1	null	APBA1	amyloid beta (A4) precursor protein-binding, family A, member 1 (X11)	0.6755
SELI	null	SELI	-	0.67518
FECH	null	FECH	ferrochelatase (protoporphyria)	0.674928
NEU1	null	NEU1	sialidase 1 (lysosomal sialidase)	0.674649
HAGH	null	HAGH	hydroxyacylglutathione hydrolase	0.67452
SPIRE1	null	SPIRE1	spire homolog 1 (Drosophila)	0.674223
WDR22	null	WDR22	WD repeat domain 22	0.674124
PEX13	null	PEX13	peroxisome biogenesis factor 13	0.673993
FAM114A1	null	FAM114A1	family with sequence similarity 114, member A1	0.673705
LASS2	null	LASS2	LAG1 homolog, ceramide synthase 2 (S. cerevisiae)	0.673612
NDUFB11	null	NDUFB11	NADH dehydrogenase (ubiquinone) 1 beta subcomplex, 11, 17.3kDa	0.673327
CASP3	null	CASP3	caspase 3, apoptosis-related cysteine peptidase	0.673124
VANGL1	null	VANGL1	vang-like 1 (van gogh, Drosophila)	0.672781
PQLC1	null	PQLC1	PQ loop repeat containing 1	0.672542
COQ6	null	COQ6	coenzyme Q6 homolog, monooxygenase (S. cerevisiae)	0.672369
ANGPTL2	null	ANGPTL2	angiopoietin-like 2	0.67193
DDB2	null	DDB2	damage-specific DNA binding protein 2, 48kDa	0.671846
OPLAH	null	OPLAH	5-oxoprolinase (ATP-hydrolysing)	0.671757
MXI1	null	MXI1	MAX interactor 1	0.671707
LDB3	null	LDB3	LIM domain binding 3	0.671546
MYL9	null	MYL9	myosin, light chain 9, regulatory	0.67149
MX1	null	MX1	myxovirus (influenza virus) resistance 1, interferon-inducible protein p78 (mouse)	0.671219
TFB2M	null	TFB2M	transcription factor B2, mitochondrial	0.670384
MAPK9	null	MAPK9	mitogen-activated protein kinase 9	0.670163
CD200	null	CD200	CD200 molecule	0.669273
NSUN3	null	NSUN3	NOL1/NOP2/Sun domain family, member 3	0.669157
FOXO3A	null	FOXO3A	forkhead box O3A	0.668704
ACVR1C	null	ACVR1C	activin A receptor, type IC	0.668059
ERCC2	null	ERCC2	excision repair cross-complementing rodent repair deficiency, complementation group 2 (xeroderma pigmentosum D)	0.667514
PLDN	null	PLDN	pallidin homolog (mouse)	0.666961
CHST6	null	CHST6	carbohydrate (N-acetylglucosamine 6-O) sulfotransferase 6	0.666931
SFXN4	null	SFXN4	sideroflexin 4	0.666564
CRADD	null	CRADD	CASP2 and RIPK1 domain containing adaptor with death domain	0.666399
TRMT12	null	TRMT12	tRNA methyltranferase 12 homolog (S. cerevisiae)	0.665883
SRPK1	null	SRPK1	SFRS protein kinase 1	0.665624
SEMA3F	null	SEMA3F	sema domain, immunoglobulin domain (Ig), short basic domain, secreted, (semaphorin) 3F	0.664679
GCLM	null	GCLM	glutamate-cysteine ligase, modifier subunit	0.664247
LSM10	null	LSM10	LSM10, U7 small nuclear RNA associated	0.664227
EXOC7	null	EXOC7	exocyst complex component 7	0.663275
ALS2	null	ALS2	amyotrophic lateral sclerosis 2 (juvenile)	0.663093
HPS5	null	HPS5	Hermansky-Pudlak syndrome 5	0.662219
TACC1	null	TACC1	transforming, acidic coiled-coil containing protein 1	0.662152
KIAA1841	null	KIAA1841	KIAA1841	0.661688
CFD	null	CFD	complement factor D (adipsin)	0.661417
UBL3	null	UBL3	ubiquitin-like 3	0.660887
PGK1	null	PGK1	phosphoglycerate kinase 1	0.660717
KIAA0194	null	KIAA0194	-	0.660498
SUMO3	null	SUMO3	SMT3 suppressor of mif two 3 homolog 3 (S. cerevisiae)	0.660033
USP38	null	USP38	ubiquitin specific peptidase 38	0.659946
SORT1	null	SORT1	sortilin 1	0.659647
RPL27	null	RPL27	ribosomal protein L27	0.659295
ABCB9	null	ABCB9	ATP-binding cassette, sub-family B (MDR/TAP), member 9	0.658807
XRCC3	null	XRCC3	X-ray repair complementing defective repair in Chinese hamster cells 3	0.658205
ZNF770	null	ZNF770	zinc finger protein 770	0.657501
SRBD1	null	SRBD1	S1 RNA binding domain 1	0.657062
EHMT1	null	EHMT1	euchromatic histone-lysine N-methyltransferase 1	0.65698
SIX2	null	SIX2	sine oculis homeobox homolog 2 (Drosophila)	0.656869
SLC7A9	null	SLC7A9	solute carrier family 7 (cationic amino acid transporter, y+ system), member 9	0.6564
OSR1	null	OSR1	odd-skipped related 1 (Drosophila)	0.656311
H2AFV	null	H2AFV	H2A histone family, member V	0.656189
SRGAP2	null	SRGAP2	SLIT-ROBO Rho GTPase activating protein 2	0.656115
NDRG4	null	NDRG4	NDRG family member 4	0.655962
EFHB	null	EFHB	EF-hand domain family, member B	0.655742
RHEB	null	RHEB	Ras homolog enriched in brain	0.655737
PSMB2	null	PSMB2	proteasome (prosome, macropain) subunit, beta type, 2	0.655267
C2ORF17	null	C2ORF17	chromosome 2 open reading frame 17	0.655094
SCFD1	null	SCFD1	sec1 family domain containing 1	0.654605
PTEN	null	PTEN	phosphatase and tensin homolog (mutated in multiple advanced cancers 1)	0.65453
MAPK13	null	MAPK13	mitogen-activated protein kinase 13	0.654449
ZNF438	null	ZNF438	zinc finger protein 438	0.654057
ACTR1B	null	ACTR1B	ARP1 actin-related protein 1 homolog B, centractin beta (yeast)	0.653787
LECT2	null	LECT2	leukocyte cell-derived chemotaxin 2	0.653772
SPG7	null	SPG7	spastic paraplegia 7, paraplegin (pure and complicated autosomal recessive)	0.653012
C19ORF24	null	C19ORF24	chromosome 19 open reading frame 24	0.652963
NPHP4	null	NPHP4	nephronophthisis 4	0.652649
RIBC1	null	RIBC1	RIB43A domain with coiled-coils 1	0.652408
ZNF449	null	ZNF449	zinc finger protein 449	0.651973
WRB	null	WRB	tryptophan rich basic protein	0.651907
GRIA4	null	GRIA4	glutamate receptor, ionotrophic, AMPA 4	0.65157
CYP51A1	null	CYP51A1	cytochrome P450, family 51, subfamily A, polypeptide 1	0.651483
SRD5A2	null	SRD5A2	steroid-5-alpha-reductase, alpha polypeptide 2 (3-oxo-5 alpha-steroid delta 4-dehydrogenase alpha 2)	0.651443
RAB3GAP1	null	RAB3GAP1	RAB3 GTPase activating protein subunit 1 (catalytic)	0.650926
SAP30L	null	SAP30L	SAP30-like	0.649775
ABCE1	null	ABCE1	ATP-binding cassette, sub-family E (OABP), member 1	0.649698
IPO7	null	IPO7	importin 7	0.649527
CAPZB	null	CAPZB	capping protein (actin filament) muscle Z-line, beta	0.649162
SLC10A3	null	SLC10A3	solute carrier family 10 (sodium/bile acid cotransporter family), member 3	0.648971
PSMA4	null	PSMA4	proteasome (prosome, macropain) subunit, alpha type, 4	0.648581
C1ORF190	null	C1ORF190	chromosome 1 open reading frame 190	0.648199
MAPRE1	null	MAPRE1	microtubule-associated protein, RP/EB family, member 1	0.64805
LXN	null	LXN	latexin	0.648014
FCHO2	null	FCHO2	FCH domain only 2	0.647888
SNX5	null	SNX5	sorting nexin 5	0.647883
C3ORF33	null	C3ORF33	chromosome 3 open reading frame 33	0.647638
HRASLS3	null	HRASLS3	HRAS-like suppressor 3	0.646828
GYG1	null	GYG1	glycogenin 1	0.646324
NBPF9	null	NBPF9	neuroblastoma breakpoint family, member 9	0.64489
SLC39A6	null	SLC39A6	solute carrier family 39 (zinc transporter), member 6	0.644864
NOL9	null	NOL9	nucleolar protein 9	0.644797
WBP1	null	WBP1	WW domain binding protein 1	0.644657
FAM43A	null	FAM43A	family with sequence similarity 43, member A	0.644476
REST	null	REST	RE1-silencing transcription factor	0.644466
FZR1	null	FZR1	fizzy/cell division cycle 20 related 1 (Drosophila)	0.644185
SCG5	null	SCG5	secretogranin V (7B2 protein)	0.643154
MAPK6	null	MAPK6	mitogen-activated protein kinase 6	0.64277
SYNE2	null	SYNE2	spectrin repeat containing, nuclear envelope 2	0.641875
AJAP1	null	AJAP1	adherens junction associated protein 1	0.641196
SHANK3	null	SHANK3	SH3 and multiple ankyrin repeat domains 3	0.641156
PPFIA1	null	PPFIA1	protein tyrosine phosphatase, receptor type, f polypeptide (PTPRF), interacting protein (liprin), alpha 1	0.64082
ANXA5	null	ANXA5	annexin A5	0.640595
ARMC8	null	ARMC8	armadillo repeat containing 8	0.640076
C19ORF25	null	C19ORF25	chromosome 19 open reading frame 25	0.640014
PSCD2L	null	PSCD2L	pleckstrin homology, Sec7 and coiled-coil domains 2-like	0.640011
PHF13	null	PHF13	PHD finger protein 13	0.639975
CHD2	null	CHD2	chromodomain helicase DNA binding protein 2	0.639217
TFPI	null	TFPI	tissue factor pathway inhibitor (lipoprotein-associated coagulation inhibitor)	0.638838
CHCHD6	null	CHCHD6	coiled-coil-helix-coiled-coil-helix domain containing 6	0.638127
TTC19	null	TTC19	tetratricopeptide repeat domain 19	0.638101
SFRS1	null	SFRS1	splicing factor, arginine/serine-rich 1 (splicing factor 2, alternate splicing factor)	0.637208
TXNDC14	null	TXNDC14	thioredoxin domain containing 14	0.63705
KIF19	null	KIF19	kinesin family member 19	0.636391
C20ORF77	null	C20ORF77	chromosome 20 open reading frame 77	0.635625
GRB2	null	GRB2	growth factor receptor-bound protein 2	0.635305
SDHB	null	SDHB	succinate dehydrogenase complex, subunit B, iron sulfur (Ip)	0.634133
ISOC1	null	ISOC1	isochorismatase domain containing 1	0.634122
PLAC8L1	null	PLAC8L1	PLAC8-like 1	0.633764
SLC13A4	null	SLC13A4	solute carrier family 13 (sodium/sulfate symporters), member 4	0.633617
C6ORF166	null	C6ORF166	chromosome 6 open reading frame 166	0.633426
HOMER1	null	HOMER1	homer homolog 1 (Drosophila)	0.633183
SLC2A11	null	SLC2A11	solute carrier family 2 (facilitated glucose transporter), member 11	0.632992
PAQR8	null	PAQR8	progestin and adipoQ receptor family member VIII	0.632477
GTF2F1	null	GTF2F1	general transcription factor IIF, polypeptide 1, 74kDa	0.632057
RNF25	null	RNF25	ring finger protein 25	0.632018
C4ORF24	null	C4ORF24	chromosome 4 open reading frame 24	0.631745
GCHFR	null	GCHFR	GTP cyclohydrolase I feedback regulator	0.631029
ZNF140	null	ZNF140	zinc finger protein 140	0.630686
GRM3	null	GRM3	glutamate receptor, metabotropic 3	0.629214
C1ORF166	null	C1ORF166	chromosome 1 open reading frame 166	0.628608
COX8A	null	COX8A	cytochrome c oxidase subunit 8A (ubiquitous)	0.628541
GPM6A	null	GPM6A	glycoprotein M6A	0.627671
FAM44B	null	FAM44B	family with sequence similarity 44, member B	0.627514
DLAT	null	DLAT	dihydrolipoamide S-acetyltransferase (E2 component of pyruvate dehydrogenase complex)	0.626928
ORAOV1	null	ORAOV1	oral cancer overexpressed 1	0.626429
GAS7	null	GAS7	growth arrest-specific 7	0.626413
SCHIP1	null	SCHIP1	schwannomin interacting protein 1	0.625793
SLC7A3	null	SLC7A3	solute carrier family 7 (cationic amino acid transporter, y+ system), member 3	0.625754
ERBB2	null	ERBB2	v-erb-b2 erythroblastic leukemia viral oncogene homolog 2, neuro/glioblastoma derived oncogene homolog (avian)	0.625324
DHX36	null	DHX36	DEAH (Asp-Glu-Ala-His) box polypeptide 36	0.623868
ATF5	null	ATF5	activating transcription factor 5	0.623658
DNPEP	null	DNPEP	aspartyl aminopeptidase	0.623289
IQCE	null	IQCE	IQ motif containing E	0.623106
KCNC1	null	KCNC1	potassium voltage-gated channel, Shaw-related subfamily, member 1	0.621269
PDCL	null	PDCL	phosducin-like	0.621134
PIP5K3	null	PIP5K3	phosphatidylinositol-3-phosphate/phosphatidylinositol 5-kinase, type III	0.621068
TFRC	null	TFRC	transferrin receptor (p90, CD71)	0.620832
RABGAP1L	null	RABGAP1L	RAB GTPase activating protein 1-like	0.620576
MRPS21	null	MRPS21	mitochondrial ribosomal protein S21	0.620528
PDRG1	null	PDRG1	p53 and DNA damage regulated 1	0.620514
RYR1	null	RYR1	ryanodine receptor 1 (skeletal)	0.620344
HSPB6	null	HSPB6	heat shock protein, alpha-crystallin-related, B6	0.619066
IQCH	null	IQCH	IQ motif containing H	0.617619
GPR107	null	GPR107	G protein-coupled receptor 107	0.617391
C16ORF50	null	C16ORF50	chromosome 16 open reading frame 50	0.617224
MDM2	null	MDM2	Mdm2, transformed 3T3 cell double minute 2, p53 binding protein (mouse)	0.616783
HIST2H2AB	null	HIST2H2AB	histone cluster 2, H2ab	0.616677
SPEN	null	SPEN	spen homolog, transcriptional regulator (Drosophila)	0.61638
TAF1	null	TAF1	TAF1 RNA polymerase II, TATA box binding protein (TBP)-associated factor, 250kDa	0.616207
PARD6G	null	PARD6G	par-6 partitioning defective 6 homolog gamma (C. elegans)	0.615731
KCNAB2	null	KCNAB2	potassium voltage-gated channel, shaker-related subfamily, beta member 2	0.614769
SMYD2	null	SMYD2	SET and MYND domain containing 2	0.614608
PPL	null	PPL	periplakin	0.61446
NT5C1A	null	NT5C1A	5'-nucleotidase, cytosolic IA	0.614445
C11ORF68	null	C11ORF68	chromosome 11 open reading frame 68	0.614182
REC8L1	null	REC8L1	REC8-like 1 (yeast)	0.614048
SEPW1	null	SEPW1	selenoprotein W, 1	0.61397
RNGTT	null	RNGTT	RNA guanylyltransferase and 5'-phosphatase	0.613551
PFKL	null	PFKL	phosphofructokinase, liver	0.613253
SMYD3	null	SMYD3	SET and MYND domain containing 3	0.613229
AGMAT	null	AGMAT	agmatine ureohydrolase (agmatinase)	0.61296
RNF150	null	RNF150	ring finger protein 150	0.612747
SLC9A3	null	SLC9A3	solute carrier family 9 (sodium/hydrogen exchanger), member 3	0.611479
CX36	null	CX36	-	0.611352
CYC1	null	CYC1	cytochrome c-1	0.611223
RCOR2	null	RCOR2	REST corepressor 2	0.610755
NUBP2	null	NUBP2	nucleotide binding protein 2 (MinD homolog, E. coli)	0.610711
MTMR2	null	MTMR2	myotubularin related protein 2	0.610678
FLJ39502	null	FLJ39502	-	0.609483
GUP1	null	GUP1	GUP1 glycerol uptake/transporter homolog (S. cerevisiae)	0.609257
KIAA1627	null	KIAA1627	-	0.609016
CLPTM1L	null	CLPTM1L	CLPTM1-like	0.608628
CCDC107	null	CCDC107	coiled-coil domain containing 107	0.608191
OPN3	null	OPN3	opsin 3 (encephalopsin, panopsin)	0.607884
PIAS2	null	PIAS2	protein inhibitor of activated STAT, 2	0.607839
FAM120B	null	FAM120B	family with sequence similarity 120B	0.607641
EIF3S5	null	EIF3S5	eukaryotic translation initiation factor 3, subunit 5 epsilon, 47kDa	0.607548
MTX1	null	MTX1	metaxin 1	0.607212
CTR9	null	CTR9	Ctr9, Paf1/RNA polymerase II complex component, homolog (S. cerevisiae)	0.606676
ABLIM3	null	ABLIM3	actin binding LIM protein family, member 3	0.606415
C1ORF52	null	C1ORF52	chromosome 1 open reading frame 52	0.606174
ATOH8	null	ATOH8	atonal homolog 8 (Drosophila)	0.606044
SLC5A7	null	SLC5A7	solute carrier family 5 (choline transporter), member 7	0.605624
SLC7A8	null	SLC7A8	solute carrier family 7 (cationic amino acid transporter, y+ system), member 8	0.604876
REPS1	null	REPS1	RALBP1 associated Eps domain containing 1	0.603898
CDYL	null	CDYL	chromodomain protein, Y-like	0.603257
RPL36A	null	RPL36A	ribosomal protein L36a	0.602986
PPM1K	null	PPM1K	protein phosphatase 1K (PP2C domain containing)	0.602945
UBAP1	null	UBAP1	ubiquitin associated protein 1	0.601665
WIF1	null	WIF1	WNT inhibitory factor 1	0.601578
GMFG	null	GMFG	glia maturation factor, gamma	0.601242
PEX11B	null	PEX11B	peroxisomal biogenesis factor 11B	0.600957
DPM3	null	DPM3	dolichyl-phosphate mannosyltransferase polypeptide 3	0.600592
SLC6A9	null	SLC6A9	solute carrier family 6 (neurotransmitter transporter, glycine), member 9	0.600533
MTERF	null	MTERF	mitochondrial transcription termination factor	0.600439
DHODH	null	DHODH	dihydroorotate dehydrogenase	0.599949
RCSD1	null	RCSD1	RCSD domain containing 1	0.599911
PGAM1	null	PGAM1	phosphoglycerate mutase 1 (brain)	0.599878
NDUFB8	null	NDUFB8	NADH dehydrogenase (ubiquinone) 1 beta subcomplex, 8, 19kDa	0.599157
C6ORF206	null	C6ORF206	chromosome 6 open reading frame 206	0.599104
PHYHIP	null	PHYHIP	phytanoyl-CoA 2-hydroxylase interacting protein	0.597646
RPL28	null	RPL28	ribosomal protein L28	0.597538
IPO4	null	IPO4	importin 4	0.597318
LEO1	null	LEO1	Leo1, Paf1/RNA polymerase II complex component, homolog (S. cerevisiae)	0.597256
C14ORF1	null	C14ORF1	chromosome 14 open reading frame 1	0.597119
NUDCD3	null	NUDCD3	NudC domain containing 3	0.596829
SLC6A6	null	SLC6A6	solute carrier family 6 (neurotransmitter transporter, taurine), member 6	0.596673
APBA2	null	APBA2	amyloid beta (A4) precursor protein-binding, family A, member 2 (X11-like)	0.596511
ATP13A3	null	ATP13A3	ATPase type 13A3	0.596134
APEX1	null	APEX1	APEX nuclease (multifunctional DNA repair enzyme) 1	0.596084
WDR89	null	WDR89	WD repeat domain 89	0.596067
RPP14	null	RPP14	ribonuclease P 14kDa subunit	0.595925
RPS6KA5	null	RPS6KA5	ribosomal protein S6 kinase, 90kDa, polypeptide 5	0.595348
ICA1	null	ICA1	islet cell autoantigen 1, 69kDa	0.594968
MGC14327	null	MGC14327	-	0.594942
ELOVL5	null	ELOVL5	ELOVL family member 5, elongation of long chain fatty acids (FEN1/Elo2, SUR4/Elo3-like, yeast)	0.594932
NCKIPSD	null	NCKIPSD	NCK interacting protein with SH3 domain	0.594832
RIOK3	null	RIOK3	RIO kinase 3 (yeast)	0.594744
LOH12CR1	null	LOH12CR1	loss of heterozygosity, 12, chromosomal region 1	0.594565
TK2	null	TK2	thymidine kinase 2, mitochondrial	0.593965
RMD1	null	RMD1	rippling muscle disease 1	0.593573
B4GALNT1	null	B4GALNT1	beta-1,4-N-acetyl-galactosaminyl transferase 1	0.592861
C16ORF58	null	C16ORF58	chromosome 16 open reading frame 58	0.592174
MYCN	null	MYCN	v-myc myelocytomatosis viral related oncogene, neuroblastoma derived (avian)	0.592129
SHPRH	null	SHPRH	SNF2 histone linker PHD RING helicase	0.591528
GFPT1	null	GFPT1	glutamine-fructose-6-phosphate transaminase 1	0.590839
SHE	null	SHE	Src homology 2 domain containing E	0.590362
CYP20A1	null	CYP20A1	cytochrome P450, family 20, subfamily A, polypeptide 1	0.588474
HYDIN	null	HYDIN	hydrocephalus inducing homolog (mouse)	0.587798
CORO1C	null	CORO1C	coronin, actin binding protein, 1C	0.587591
FXYD5	null	FXYD5	FXYD domain containing ion transport regulator 5	0.587268
PPIL2	null	PPIL2	peptidylprolyl isomerase (cyclophilin)-like 2	0.587017
VAC14	null	VAC14	Vac14 homolog (S. cerevisiae)	0.586418
TMEM167	null	TMEM167	transmembrane protein 167	0.586399
SYF2	null	SYF2	SYF2 homolog, RNA splicing factor (S. cerevisiae)	0.586379
EN2	null	EN2	engrailed homolog 2	0.585549
NFYA	null	NFYA	nuclear transcription factor Y, alpha	0.585472
RGS7BP	null	RGS7BP	regulator of G-protein signalling 7 binding protein	0.584478
NDUFB2	null	NDUFB2	NADH dehydrogenase (ubiquinone) 1 beta subcomplex, 2, 8kDa	0.584419
MAK10	null	MAK10	MAK10 homolog, amino-acid N-acetyltransferase subunit, (S. cerevisiae)	0.584283
PTCD3	null	PTCD3	Pentatricopeptide repeat domain 3	0.583886
WBP4	null	WBP4	WW domain binding protein 4 (formin binding protein 21)	0.5837
GPATC1	null	GPATC1	G patch domain containing 1	0.583483
PA2G4	null	PA2G4	proliferation-associated 2G4, 38kDa	0.583379
PSMF1	null	PSMF1	proteasome (prosome, macropain) inhibitor subunit 1 (PI31)	0.583341
MAG	null	MAG	myelin associated glycoprotein	0.582737
CCDC41	null	CCDC41	coiled-coil domain containing 41	0.582669
RABL2B	null	RABL2B	RAB, member of RAS oncogene family-like 2B	0.582425
PAQR3	null	PAQR3	progestin and adipoQ receptor family member III	0.582199
BLOC1S1	null	BLOC1S1	biogenesis of lysosome-related organelles complex-1, subunit 1	0.582078
MR1	null	MR1	major histocompatibility complex, class I-related	0.581095
EIF2C4	null	EIF2C4	eukaryotic translation initiation factor 2C, 4	0.580975
POLR3GL	null	POLR3GL	polymerase (RNA) III (DNA directed) polypeptide G (32kD) like	0.58047
MFI2	null	MFI2	antigen p97 (melanoma associated) identified by monoclonal antibodies 133.2 and 96.5	0.579707
RPS6KA6	null	RPS6KA6	ribosomal protein S6 kinase, 90kDa, polypeptide 6	0.579123
C13ORF15	null	C13ORF15	chromosome 13 open reading frame 15	0.579045
WTAP	null	WTAP	Wilms tumor 1 associated protein	0.578919
DEPDC6	null	DEPDC6	DEP domain containing 6	0.578918
TMCO3	null	TMCO3	transmembrane and coiled-coil domains 3	0.57874
AKT3	null	AKT3	v-akt murine thymoma viral oncogene homolog 3 (protein kinase B, gamma)	0.578096
SKIP	null	SKIP	-	0.577874
BNIP3	null	BNIP3	BCL2/adenovirus E1B 19kDa interacting protein 3	0.577813
GPRASP1	null	GPRASP1	G protein-coupled receptor associated sorting protein 1	0.577766
FBXL3	null	FBXL3	F-box and leucine-rich repeat protein 3	0.577187
TOP3A	null	TOP3A	topoisomerase (DNA) III alpha	0.576954
CXORF39	null	CXORF39	chromosome X open reading frame 39	0.576399
CDC27	null	CDC27	cell division cycle 27	0.575788
NR2C2	null	NR2C2	nuclear receptor subfamily 2, group C, member 2	0.574963
KIAA0892	null	KIAA0892	KIAA0892	0.574278
TMBIM4	null	TMBIM4	transmembrane BAX inhibitor motif containing 4	0.574201
C6ORF170	null	C6ORF170	chromosome 6 open reading frame 170	0.574084
CACNB1	null	CACNB1	calcium channel, voltage-dependent, beta 1 subunit	0.574072
WDR4	null	WDR4	WD repeat domain 4	0.573502
PBX3	null	PBX3	pre-B-cell leukemia transcription factor 3	0.573343
ZNF793	null	ZNF793	zinc finger protein 793	0.573234
C9ORF32	null	C9ORF32	chromosome 9 open reading frame 32	0.573155
FAM82B	null	FAM82B	family with sequence similarity 82, member B	0.57215
ARMC6	null	ARMC6	armadillo repeat containing 6	0.571941
SEC61A1	null	SEC61A1	Sec61 alpha 1 subunit (S. cerevisiae)	0.571868
ZMAT3	null	ZMAT3	zinc finger, matrin type 3	0.570107
UBE1L2	null	UBE1L2	ubiquitin-activating enzyme E1-like 2	0.569866
SLC2A12	null	SLC2A12	solute carrier family 2 (facilitated glucose transporter), member 12	0.569319
WDR59	null	WDR59	WD repeat domain 59	0.568758
FEZF2	null	FEZF2	FEZ family zinc finger 2	0.568745
JMJD4	null	JMJD4	jumonji domain containing 4	0.568637
GRB10	null	GRB10	growth factor receptor-bound protein 10	0.568584
PFKP	null	PFKP	phosphofructokinase, platelet	0.568498
DPYSL4	null	DPYSL4	dihydropyrimidinase-like 4	0.568405
BOP1	null	BOP1	block of proliferation 1	0.568206
INTS1	null	INTS1	integrator complex subunit 1	0.567972
SKP2	null	SKP2	S-phase kinase-associated protein 2 (p45)	0.567873
DEK	null	DEK	DEK oncogene (DNA binding)	0.567483
TXNDC4	null	TXNDC4	thioredoxin domain containing 4 (endoplasmic reticulum)	0.567407
PARP16	null	PARP16	poly (ADP-ribose) polymerase family, member 16	0.56716
EMG1	null	EMG1	EMG1 nucleolar protein homolog (S. cerevisiae)	0.567139
PANX1	null	PANX1	pannexin 1	0.566944
FLOT2	null	FLOT2	flotillin 2	0.566679
SCARB2	null	SCARB2	scavenger receptor class B, member 2	0.566543
LMBRD1	null	LMBRD1	LMBR1 domain containing 1	0.565965
FZD5	null	FZD5	frizzled homolog 5 (Drosophila)	0.565768
XCR1	null	XCR1	chemokine (C motif) receptor 1	0.565456
C19ORF50	null	C19ORF50	chromosome 19 open reading frame 50	0.565149
C7ORF41	null	C7ORF41	chromosome 7 open reading frame 41	0.565126
ITFG2	null	ITFG2	integrin alpha FG-GAP repeat containing 2	0.56501
TAGLN3	null	TAGLN3	transgelin 3	0.564896
TBXAS1	null	TBXAS1	thromboxane A synthase 1 (platelet, cytochrome P450, family 5, subfamily A)	0.564545
SFRS7	null	SFRS7	splicing factor, arginine/serine-rich 7, 35kDa	0.564483
AGPAT1	null	AGPAT1	1-acylglycerol-3-phosphate O-acyltransferase 1 (lysophosphatidic acid acyltransferase, alpha)	0.564124
TADA3L	null	TADA3L	transcriptional adaptor 3 (NGG1 homolog, yeast)-like	0.5638
PDGFRL	null	PDGFRL	platelet-derived growth factor receptor-like	0.563758
SERGEF	null	SERGEF	secretion regulating guanine nucleotide exchange factor	0.563461
YIPF5	null	YIPF5	Yip1 domain family, member 5	0.563445
TGFB3	null	TGFB3	transforming growth factor, beta 3	0.563329
TOX	null	TOX	-	0.56322
SLC1A4	null	SLC1A4	solute carrier family 1 (glutamate/neutral amino acid transporter), member 4	0.562556
C9ORF126	null	C9ORF126	chromosome 9 open reading frame 126	0.562291
PSMB4	null	PSMB4	proteasome (prosome, macropain) subunit, beta type, 4	0.562147
EFHC2	null	EFHC2	EF-hand domain (C-terminal) containing 2	0.562018
BHLHB2	null	BHLHB2	basic helix-loop-helix domain containing, class B, 2	0.561859
GSTT1	null	GSTT1	glutathione S-transferase theta 1	0.561688
LIM2	null	LIM2	lens intrinsic membrane protein 2, 19kDa	0.561232
RPL7	null	RPL7	ribosomal protein L7	0.561106
PCGF3	null	PCGF3	polycomb group ring finger 3	0.560657
SST	null	SST	somatostatin	0.560397
WASF1	null	WASF1	WAS protein family, member 1	0.560316
NAT11	null	NAT11	N-acetyltransferase 11	0.559717
ARL5B	null	ARL5B	ADP-ribosylation factor-like 5B	0.559665
OXNAD1	null	OXNAD1	oxidoreductase NAD-binding domain containing 1	0.559366
RPS29	null	RPS29	ribosomal protein S29	0.559204
MCF2L	null	MCF2L	MCF.2 cell line derived transforming sequence-like	0.559161
GNG13	null	GNG13	guanine nucleotide binding protein (G protein), gamma 13	0.55901
MIR16	null	MIR16	-	0.558792
RALY	null	RALY	RNA binding protein, autoantigenic (hnRNP-associated with lethal yellow homolog (mouse))	0.557704
CCNL1	null	CCNL1	cyclin L1	0.557422
ADAM9	null	ADAM9	ADAM metallopeptidase domain 9 (meltrin gamma)	0.557306
NARG1L	null	NARG1L	NMDA receptor regulated 1-like	0.55695
RP1-93H18.5	null	RP1-93H18.5	-	0.556487
FAM57B	null	FAM57B	family with sequence similarity 57, member B	0.556177
PSMD13	null	PSMD13	proteasome (prosome, macropain) 26S subunit, non-ATPase, 13	0.556123
RAI14	null	RAI14	retinoic acid induced 14	0.555874
ABI1	null	ABI1	abl-interactor 1	0.555345
HERPUD2	null	HERPUD2	HERPUD family member 2	0.554819
WNK2	null	WNK2	WNK lysine deficient protein kinase 2	0.554522
C20ORF26	null	C20ORF26	chromosome 20 open reading frame 26	0.554281
SEH1L	null	SEH1L	SEH1-like (S. cerevisiae)	0.554193
PRR8	null	PRR8	proline rich 8	0.553984
ITGA11	null	ITGA11	integrin, alpha 11	0.553904
C7ORF20	null	C7ORF20	chromosome 7 open reading frame 20	0.553877
SPINT1	null	SPINT1	serine peptidase inhibitor, Kunitz type 1	0.553533
C1ORF102	null	C1ORF102	chromosome 1 open reading frame 102	0.553456
WWC3	null	WWC3	WWC family member 3	0.553417
PEX6	null	PEX6	peroxisomal biogenesis factor 6	0.553356
COPB2	null	COPB2	coatomer protein complex, subunit beta 2 (beta prime)	0.553121
PIK3R4	null	PIK3R4	phosphoinositide-3-kinase, regulatory subunit 4, p150	0.552925
CINP	null	CINP	-	0.552289
FLJ12716	null	FLJ12716	-	0.5521
METTL7A	null	METTL7A	methyltransferase like 7A	0.55209
BID	null	BID	BH3 interacting domain death agonist	0.551531
ND4	null	ND4	mitochondrially encoded NADH dehydrogenase 4	0.551497
SYN3	null	SYN3	synapsin III	0.551341
LYPLA1	null	LYPLA1	lysophospholipase I	0.551284
RAN	null	RAN	RAN, member RAS oncogene family	0.551256
SYT1	null	SYT1	synaptotagmin I	0.551254
SCMH1	null	SCMH1	sex comb on midleg homolog 1 (Drosophila)	0.550872
SSSCA1	null	SSSCA1	Sjogren's syndrome/scleroderma autoantigen 1	0.549175
NQO1	null	NQO1	NAD(P)H dehydrogenase, quinone 1	0.549034
SOX21	null	SOX21	SRY (sex determining region Y)-box 21	0.548638
BOLA1	null	BOLA1	bolA homolog 1 (E. coli)	0.548555
PPP1R14A	null	PPP1R14A	protein phosphatase 1, regulatory (inhibitor) subunit 14A	0.548164
PEX12	null	PEX12	peroxisomal biogenesis factor 12	0.548126
ATP5L	null	ATP5L	ATP synthase, H+ transporting, mitochondrial F0 complex, subunit G	0.548009
EZH1	null	EZH1	enhancer of zeste homolog 1 (Drosophila)	0.546885
ZDHHC17	null	ZDHHC17	zinc finger, DHHC-type containing 17	0.546556
SUSD1	null	SUSD1	sushi domain containing 1	0.546334
SEMA4D	null	SEMA4D	sema domain, immunoglobulin domain (Ig), transmembrane domain (TM) and short cytoplasmic domain, (semaphorin) 4D	0.546266
TNXB	null	TNXB	tenascin XB	0.545996
C14ORF37	null	C14ORF37	chromosome 14 open reading frame 37	0.54593
OLFM1	null	OLFM1	olfactomedin 1	0.545463
SDHD	null	SDHD	succinate dehydrogenase complex, subunit D, integral membrane protein	0.545458
ACOT6	null	ACOT6	-	0.545405
TNNI2	null	TNNI2	troponin I type 2 (skeletal, fast)	0.544716
PFDN2	null	PFDN2	prefoldin subunit 2	0.544659
FAF1	null	FAF1	Fas (TNFRSF6) associated factor 1	0.544567
PWP2H	null	PWP2H	PWP2 periodic tryptophan protein homolog (yeast)	0.54441
LBH	null	LBH	-	0.544042
C1ORF37	null	C1ORF37	chromosome 1 open reading frame 37	0.543786
SETD5	null	SETD5	SET domain containing 5	0.541793
XPNPEP3	null	XPNPEP3	X-prolyl aminopeptidase (aminopeptidase P) 3, putative	0.541118
GPX1	null	GPX1	glutathione peroxidase 1	0.540855
C15ORF13	null	C15ORF13	chromosome 15 open reading frame 13	0.540476
COPS3	null	COPS3	COP9 constitutive photomorphogenic homolog subunit 3 (Arabidopsis)	0.540234
NPAL3	null	NPAL3	NIPA-like domain containing 3	0.540002
DCTN4	null	DCTN4	dynactin 4 (p62)	0.539798
CTTN	null	CTTN	cortactin	0.539686
CHKB	null	CHKB	choline kinase beta	0.538805
PPP2R5B	null	PPP2R5B	protein phosphatase 2, regulatory subunit B (B56), beta isoform	0.538786
MOBKL2B	null	MOBKL2B	MOB1, Mps One Binder kinase activator-like 2B (yeast)	0.538554
PDZD6	null	PDZD6	PDZ domain containing 6	0.53801
SLC36A4	null	SLC36A4	solute carrier family 36 (proton/amino acid symporter), member 4	0.537601
CLIC2	null	CLIC2	chloride intracellular channel 2	0.536882
NRSN1	null	NRSN1	neurensin 1	0.536602
AK1	null	AK1	adenylate kinase 1	0.536462
NR2F1	null	NR2F1	nuclear receptor subfamily 2, group F, member 1	0.535921
DPP6	null	DPP6	dipeptidyl-peptidase 6	0.534574
RNF14	null	RNF14	ring finger protein 14	0.534356
TMEM178	null	TMEM178	transmembrane protein 178	0.533906
C1ORF113	null	C1ORF113	chromosome 1 open reading frame 113	0.533877
DNM3	null	DNM3	dynamin 3	0.533815
CCNB3	null	CCNB3	cyclin B3	0.533776
NCL	null	NCL	nucleolin	0.533634
ATP13A1	null	ATP13A1	ATPase type 13A1	0.53339
EIF2B1	null	EIF2B1	eukaryotic translation initiation factor 2B, subunit 1 alpha, 26kDa	0.533328
STOX1	null	STOX1	storkhead box 1	0.533058
TRIM33	null	TRIM33	tripartite motif-containing 33	0.53295
RPS11	null	RPS11	ribosomal protein S11	0.532799
RIN2	null	RIN2	Ras and Rab interactor 2	0.53272
MFAP2	null	MFAP2	microfibrillar-associated protein 2	0.532696
PMS2	null	PMS2	PMS2 postmeiotic segregation increased 2 (S. cerevisiae)	0.532456
BCL7B	null	BCL7B	B-cell CLL/lymphoma 7B	0.532395
LDB1	null	LDB1	LIM domain binding 1	0.532186
TCF3	null	TCF3	transcription factor 3 (E2A immunoglobulin enhancer binding factors E12/E47)	0.531905
NIT1	null	NIT1	nitrilase 1	0.531821
NUPL1	null	NUPL1	nucleoporin like 1	0.531745
CMYA3	null	CMYA3	cardiomyopathy associated 3	0.531721
SLC11A2	null	SLC11A2	solute carrier family 11 (proton-coupled divalent metal ion transporters), member 2	0.530875
GAS8	null	GAS8	growth arrest-specific 8	0.530627
SULT1A1	null	SULT1A1	sulfotransferase family, cytosolic, 1A, phenol-preferring, member 1	0.530459
LYST	null	LYST	lysosomal trafficking regulator	0.530045
SKAP1	null	SKAP1	src kinase associated phosphoprotein 1	0.529486
HP1BP3	null	HP1BP3	heterochromatin protein 1, binding protein 3	0.529031
FAM96A	null	FAM96A	family with sequence similarity 96, member A	0.528938
DST	null	DST	dystonin	0.528904
RRM2B	null	RRM2B	ribonucleotide reductase M2 B (TP53 inducible)	0.528594
ZNF238	null	ZNF238	zinc finger protein 238	0.52853
RHPN2	null	RHPN2	rhophilin, Rho GTPase binding protein 2	0.52811
TICAM1	null	TICAM1	toll-like receptor adaptor molecule 1	0.527746
GAB1	null	GAB1	GRB2-associated binding protein 1	0.527665
CYP4V2	null	CYP4V2	cytochrome P450, family 4, subfamily V, polypeptide 2	0.527168
N4BP3	null	N4BP3	-	0.527141
HEXA	null	HEXA	hexosaminidase A (alpha polypeptide)	0.526917
WARS2	null	WARS2	tryptophanyl tRNA synthetase 2 (mitochondrial)	0.526315
VCAM1	null	VCAM1	vascular cell adhesion molecule 1	0.526228
ILF2	null	ILF2	interleukin enhancer binding factor 2, 45kDa	0.525965
NOLA3	null	NOLA3	nucleolar protein family A, member 3 (H/ACA small nucleolar RNPs)	0.52589
FLRT2	null	FLRT2	fibronectin leucine rich transmembrane protein 2	0.525787
RND3	null	RND3	Rho family GTPase 3	0.525293
FYTTD1	null	FYTTD1	forty-two-three domain containing 1	0.525212
ATF4	null	ATF4	activating transcription factor 4 (tax-responsive enhancer element B67)	0.524293
PNPO	null	PNPO	pyridoxamine 5'-phosphate oxidase	0.52388
SMC3	null	SMC3	structural maintenance of chromosomes 3	0.523852
SNRPC	null	SNRPC	small nuclear ribonucleoprotein polypeptide C	0.523549
SRRM2	null	SRRM2	serine/arginine repetitive matrix 2	0.52288
CPNE3	null	CPNE3	copine III	0.522762
ZFAND6	null	ZFAND6	zinc finger, AN1-type domain 6	0.522283
RABEPK	null	RABEPK	Rab9 effector protein with kelch motifs	0.522052
FAM19A2	null	FAM19A2	family with sequence similarity 19 (chemokine (C-C motif)-like), member A2	0.521562
C21ORF91	null	C21ORF91	chromosome 21 open reading frame 91	0.521503
SRFBP1	null	SRFBP1	serum response factor binding protein 1	0.521008
FKSG24	null	FKSG24	-	0.521008
SLC12A8	null	SLC12A8	solute carrier family 12 (potassium/chloride transporters), member 8	0.520416
FBXO41	null	FBXO41	F-box protein 41	0.520379
C3ORF54	null	C3ORF54	chromosome 3 open reading frame 54	0.519667
CCDC48	null	CCDC48	coiled-coil domain containing 48	0.519397
LAMA1	null	LAMA1	laminin, alpha 1	0.519143
PLA2G6	null	PLA2G6	phospholipase A2, group VI (cytosolic, calcium-independent)	0.51906
FLJ11021	null	FLJ11021	-	0.518339
LTBP4	null	LTBP4	latent transforming growth factor beta binding protein 4	0.518041
CNTN4	null	CNTN4	contactin 4	0.518011
HEMK2	null	HEMK2	HemK methyltransferase family member 2	0.517938
ZNF181	null	ZNF181	zinc finger protein 181	0.517407
SET	null	SET	SET translocation (myeloid leukemia-associated)	0.517371
CNDP2	null	CNDP2	CNDP dipeptidase 2 (metallopeptidase M20 family)	0.51704
RNF182	null	RNF182	ring finger protein 182	0.51703
XYLB	null	XYLB	xylulokinase homolog (H. influenzae)	0.516808
MEIS2	null	MEIS2	Meis1, myeloid ecotropic viral integration site 1 homolog 2 (mouse)	0.516217
CCDC22	null	CCDC22	coiled-coil domain containing 22	0.515304
SLC8A1	null	SLC8A1	solute carrier family 8 (sodium/calcium exchanger), member 1	0.515259
BAP1	null	BAP1	BRCA1 associated protein-1 (ubiquitin carboxy-terminal hydrolase)	0.514834
CLIC1	null	CLIC1	chloride intracellular channel 1	0.514662
CTNNBL1	null	CTNNBL1	catenin, beta like 1	0.514554
PMPCA	null	PMPCA	peptidase (mitochondrial processing) alpha	0.514487
CLDN9	null	CLDN9	claudin 9	0.514478
TPO	null	TPO	thyroid peroxidase	0.514435
TBC1D17	null	TBC1D17	TBC1 domain family, member 17	0.514381
RAB3GAP2	null	RAB3GAP2	RAB3 GTPase activating protein subunit 2 (non-catalytic)	0.514361
GLDC	null	GLDC	glycine dehydrogenase (decarboxylating)	0.514215
ABCG8	null	ABCG8	ATP-binding cassette, sub-family G (WHITE), member 8 (sterolin 2)	0.513834
AUH	null	AUH	AU RNA binding protein/enoyl-Coenzyme A hydratase	0.513694
CCDC3	null	CCDC3	coiled-coil domain containing 3	0.513582
ZNF678	null	ZNF678	zinc finger protein 678	0.513354
DNAJC1	null	DNAJC1	DnaJ (Hsp40) homolog, subfamily C, member 1	0.513318
SF4	null	SF4	splicing factor 4	0.513317
PPP2R5A	null	PPP2R5A	protein phosphatase 2, regulatory subunit B (B56), alpha isoform	0.513276
ATP6V0A1	null	ATP6V0A1	ATPase, H+ transporting, lysosomal V0 subunit a1	0.513275
TANK	null	TANK	TRAF family member-associated NFKB activator	0.513268
ST3GAL2	null	ST3GAL2	ST3 beta-galactoside alpha-2,3-sialyltransferase 2	0.513171
SPATA6	null	SPATA6	spermatogenesis associated 6	0.513089
HISPPD1	null	HISPPD1	Histidine acid phosphatase domain containing 1	0.512462
KIFAP3	null	KIFAP3	kinesin-associated protein 3	0.512426
RNF103	null	RNF103	ring finger protein 103	0.512352
C6ORF194	null	C6ORF194	chromosome 6 open reading frame 194	0.512268
DEDD	null	DEDD	death effector domain containing	0.512238
TFAP4	null	TFAP4	transcription factor AP-4 (activating enhancer binding protein 4)	0.512206
THUMPD1	null	THUMPD1	THUMP domain containing 1	0.51177
TRAPPC3	null	TRAPPC3	trafficking protein particle complex 3	0.51176
BLVRB	null	BLVRB	biliverdin reductase B (flavin reductase (NADPH))	0.511721
PCDHGB4	null	PCDHGB4	protocadherin gamma subfamily B, 4	0.511677
TXN	null	TXN	thioredoxin	0.511454
C14ORF109	null	C14ORF109	chromosome 14 open reading frame 109	0.511369
BTG1	null	BTG1	B-cell translocation gene 1, anti-proliferative	0.511078
NDUFS3	null	NDUFS3	NADH dehydrogenase (ubiquinone) Fe-S protein 3, 30kDa (NADH-coenzyme Q reductase)	0.510346
CXXC5	null	CXXC5	CXXC finger 5	0.510319
JPH3	null	JPH3	junctophilin 3	0.510198
CHID1	null	CHID1	chitinase domain containing 1	0.510052
PSMD5	null	PSMD5	proteasome (prosome, macropain) 26S subunit, non-ATPase, 5	0.509577
API5	null	API5	apoptosis inhibitor 5	0.50922
CLTC	null	CLTC	clathrin, heavy chain (Hc)	0.509195
GNPDA2	null	GNPDA2	glucosamine-6-phosphate deaminase 2	0.508539
KIF3B	null	KIF3B	kinesin family member 3B	0.508528
CRHR2	null	CRHR2	corticotropin releasing hormone receptor 2	0.5084
MBNL3	null	MBNL3	muscleblind-like 3 (Drosophila)	0.508018
TFAM	null	TFAM	transcription factor A, mitochondrial	0.507531
MTUS1	null	MTUS1	mitochondrial tumor suppressor 1	0.507108
SNAPC4	null	SNAPC4	small nuclear RNA activating complex, polypeptide 4, 190kDa	0.506362
PSMD2	null	PSMD2	proteasome (prosome, macropain) 26S subunit, non-ATPase, 2	0.506144
PSMD9	null	PSMD9	proteasome (prosome, macropain) 26S subunit, non-ATPase, 9	0.505739
RPE	null	RPE	ribulose-5-phosphate-3-epimerase	0.505328
MUTYH	null	MUTYH	mutY homolog (E. coli)	0.504889
THTPA	null	THTPA	thiamine triphosphatase	0.504839
TXNL3	null	TXNL3	thioredoxin-like 3	0.504505
MYO7A	null	MYO7A	myosin VIIA	0.503863
C5ORF22	null	C5ORF22	chromosome 5 open reading frame 22	0.503563
ARHGEF4	null	ARHGEF4	Rho guanine nucleotide exchange factor (GEF) 4	0.50328
SCN2A2	null	SCN2A2	sodium channel, voltage-gated, type II, alpha 2	0.503258
MKX	null	MKX	mohawk homeobox	0.503255
C14ORF24	null	C14ORF24	chromosome 14 open reading frame 24	0.503143
CNN3	null	CNN3	calponin 3, acidic	0.50307
GLUD1	null	GLUD1	glutamate dehydrogenase 1	0.502316
CWF19L1	null	CWF19L1	CWF19-like 1, cell cycle control (S. pombe)	0.501679
C12ORF48	null	C12ORF48	chromosome 12 open reading frame 48	0.50148
RNF185	null	RNF185	ring finger protein 185	0.50123
SLC35F2	null	SLC35F2	solute carrier family 35, member F2	0.501158
ALKBH2	null	ALKBH2	alkB, alkylation repair homolog 2 (E. coli)	0.500635
USP7	null	USP7	ubiquitin specific peptidase 7 (herpes virus-associated)	0.500564
CTSZ	null	CTSZ	cathepsin Z	0.500241
FLJ12118	null	FLJ12118	-	0.49998
COMMD7	null	COMMD7	COMM domain containing 7	0.499827
GPATC3	null	GPATC3	G patch domain containing 3	0.499759
SYN1	null	SYN1	synapsin I	0.499619
RBM34	null	RBM34	RNA binding motif protein 34	0.499539
PSMA2	null	PSMA2	proteasome (prosome, macropain) subunit, alpha type, 2	0.499381
FCHSD2	null	FCHSD2	FCH and double SH3 domains 2	0.499379
INHBA	null	INHBA	inhibin, beta A (activin A, activin AB alpha polypeptide)	0.499373
GNPTG	null	GNPTG	N-acetylglucosamine-1-phosphate transferase, gamma subunit	0.499324
CXADR	null	CXADR	coxsackie virus and adenovirus receptor	0.498486
PHKG1	null	PHKG1	phosphorylase kinase, gamma 1 (muscle)	0.498445
LOC201229	null	LOC201229	-	0.498401
ADIPOR1	null	ADIPOR1	adiponectin receptor 1	0.498394
MDH2	null	MDH2	malate dehydrogenase 2, NAD (mitochondrial)	0.498149
ASS1	null	ASS1	argininosuccinate synthetase 1	0.497778
DOCK7	null	DOCK7	dedicator of cytokinesis 7	0.497681
RARS	null	RARS	arginyl-tRNA synthetase	0.497653
THA1P	null	THA1P	threonine aldolase 1 pseudogene	0.497609
C1ORF159	null	C1ORF159	chromosome 1 open reading frame 159	0.497595
TULP4	null	TULP4	tubby like protein 4	0.497541
FRAP1	null	FRAP1	FK506 binding protein 12-rapamycin associated protein 1	0.497383
FARSLA	null	FARSLA	phenylalanine-tRNA synthetase-like, alpha subunit	0.495684
ANXA11	null	ANXA11	annexin A11	0.494975
PSMD1	null	PSMD1	proteasome (prosome, macropain) 26S subunit, non-ATPase, 1	0.49494
IL11	null	IL11	interleukin 11	0.494557
AES	null	AES	amino-terminal enhancer of split	0.493845
TBC1D15	null	TBC1D15	TBC1 domain family, member 15	0.4934
NPAT	null	NPAT	nuclear protein, ataxia-telangiectasia locus	0.493274
HNRPU	null	HNRPU	heterogeneous nuclear ribonucleoprotein U (scaffold attachment factor A)	0.493188
MAP1LC3B	null	MAP1LC3B	microtubule-associated protein 1 light chain 3 beta	0.493051
KCTD12	null	KCTD12	potassium channel tetramerisation domain containing 12	0.492791
C9ORF19	null	C9ORF19	chromosome 9 open reading frame 19	0.492303
C9ORF123	null	C9ORF123	chromosome 9 open reading frame 123	0.492086
RABGGTA	null	RABGGTA	Rab geranylgeranyltransferase, alpha subunit	0.491925
PARVB	null	PARVB	parvin, beta	0.491688
SMO	null	SMO	smoothened homolog (Drosophila)	0.491368
MBD5	null	MBD5	methyl-CpG binding domain protein 5	0.491217
DPP4	null	DPP4	dipeptidyl-peptidase 4 (CD26, adenosine deaminase complexing protein 2)	0.491137
FAM121B	null	FAM121B	family with sequence similarity 121B	0.491119
IDH1	null	IDH1	isocitrate dehydrogenase 1 (NADP+), soluble	0.49109
AKR1A1	null	AKR1A1	aldo-keto reductase family 1, member A1 (aldehyde reductase)	0.491035
PIB5PA	null	PIB5PA	phosphatidylinositol (4,5) bisphosphate 5-phosphatase, A	0.490781
CENTD3	null	CENTD3	centaurin, delta 3	0.490631
CHST1	null	CHST1	carbohydrate (keratan sulfate Gal-6) sulfotransferase 1	0.490302
B3GNT5	null	B3GNT5	UDP-GlcNAc:betaGal beta-1,3-N-acetylglucosaminyltransferase 5	0.489679
RSU1	null	RSU1	Ras suppressor protein 1	0.489437
PSMC6	null	PSMC6	proteasome (prosome, macropain) 26S subunit, ATPase, 6	0.489397
PPID	null	PPID	peptidylprolyl isomerase D (cyclophilin D)	0.489358
PNRC1	null	PNRC1	proline-rich nuclear receptor coactivator 1	0.488826
SRP19	null	SRP19	signal recognition particle 19kDa	0.488824
LRRK2	null	LRRK2	leucine-rich repeat kinase 2	0.488382
EPS8	null	EPS8	epidermal growth factor receptor pathway substrate 8	0.488314
CNN1	null	CNN1	calponin 1, basic, smooth muscle	0.488104
NT5C3	null	NT5C3	5'-nucleotidase, cytosolic III	0.487965
TMUB2	null	TMUB2	transmembrane and ubiquitin-like domain containing 2	0.487643
DCP2	null	DCP2	DCP2 decapping enzyme homolog (S. cerevisiae)	0.48747
POLR2H	null	POLR2H	polymerase (RNA) II (DNA directed) polypeptide H	0.486998
PRKACA	null	PRKACA	protein kinase, cAMP-dependent, catalytic, alpha	0.486888
SLC26A5	null	SLC26A5	solute carrier family 26, member 5 (prestin)	0.486779
CLCN4	null	CLCN4	chloride channel 4	0.486682
KBTBD1	null	KBTBD1	kelch repeat and BTB (POZ) domain containing 1	0.486259
MGC16169	null	MGC16169	-	0.48599
KCNK9	null	KCNK9	potassium channel, subfamily K, member 9	0.485297
AASS	null	AASS	aminoadipate-semialdehyde synthase	0.484663
NRG2	null	NRG2	neuregulin 2	0.484087
PDE3B	null	PDE3B	phosphodiesterase 3B, cGMP-inhibited	0.483945
RBM28	null	RBM28	RNA binding motif protein 28	0.483521
NUDT13	null	NUDT13	nudix (nucleoside diphosphate linked moiety X)-type motif 13	0.48338
NOL6	null	NOL6	nucleolar protein family 6 (RNA-associated)	0.483019
YARS2	null	YARS2	tyrosyl-tRNA synthetase 2 (mitochondrial)	0.482616
FLJ12886	null	FLJ12886	-	0.482102
DGCR8	null	DGCR8	DiGeorge syndrome critical region gene 8	0.481581
RSHL3	null	RSHL3	radial spokehead-like 3	0.481538
C3ORF32	null	C3ORF32	chromosome 3 open reading frame 32	0.481171
LRRC42	null	LRRC42	leucine rich repeat containing 42	0.481159
CPNE4	null	CPNE4	copine IV	0.480886
RPS12	null	RPS12	ribosomal protein S12	0.480653
TELO2	null	TELO2	TEL2, telomere maintenance 2, homolog (S. cerevisiae)	0.480613
RALBP1	null	RALBP1	ralA binding protein 1	0.480389
CCDC58	null	CCDC58	coiled-coil domain containing 58	0.480073
ARL6IP1	null	ARL6IP1	ADP-ribosylation factor-like 6 interacting protein 1	0.480013
[truncated: 8,070 more rows]
